# Supplementary material for: The box C/D snoRNP assembly factor Bcd1 interacts with the histone chaperone Rtt106 and controls its transcription dependent activity
Source: Nat Commun. 2021 Mar 25;12:1859. doi: 10.1038/s41467-021-22077-4 (PMC7994586; doi:10.1038/s41467-021-22077-4)
Supplement: Supplementary file 3 — Source Data [file 41467_2021_22077_MOESM3_ESM.xlsx]

## Sheet: Figure 1 GIM screen
ORF	Gene	Type of mutation	rsa1Δ screen 1	rsa1Δ screen 2	Average log2(Q/R)
YDL021W	GPM2	DEL	3.86843	6.87334	5.37088
YML009W-B	YML009W-B	DEL	3.0971	6.99808	5.04759
YER161C	SPT2	DEL	2.98784	6.5518	4.76982
YML009C-A	YML009C-A	DEL	2.94841	5.94976	4.44908
YBR077C	SLM4	DEL	3.49305	5.32094	4.40699
YBR266C	SLM6	DEL	3.36479	5.16549	4.26514
YNR052C	POP2	DEL	2.52544	5.59303	4.05924
YMR078C	CTF18	DEL	0.800296	7.05449	3.92739
YGL033W	HOP2	DEL	1.79463	5.95433	3.87448
YPR133C	SPN1	DAMP	2.98497	4.35373	3.66935
YMR179W	SPT21	DEL	2.64402	4.49471	3.56937
YDR225W	HTA1	DEL	2.48587	4.62486	3.55536
YGR081C	SLX9	DEL	2.79155	4.27653	3.53404
YNL250W	RAD50	DEL	0.566736	6.3932	3.47997
YML101C-A	YML101C-A	DEL	2.73406	4.08698	3.41052
YML102W	CAC2	DEL	2.1797	4.63541	3.40755
YBR268W	MRPL37	DEL	2.51724	4.18979	3.35352
YNL113W	RPC19	DAMP	3.41504	3.22912	3.32208
YHR148W	IMP3	DAMP	2.69273	3.84437	3.26855
YER110C	KAP123	DEL	2.83668	3.64943	3.24305
YML026C	RPS18B	DEL	2.65713	3.763	3.21007
YGR063C	SPT4	DEL	2.62223	3.75861	3.19042
YGR064W	YGR064W	DEL	2.21342	4.05122	3.13232
YOR359W	VTS1	DEL	1.94777	4.25091	3.09934
YGR095C	RRP46	DAMP	2.95454	3.21664	3.08559
YMR061W	RNA14	DAMP	4.13116	2.03367	3.08241
YDR283C	GCN2	DEL	1.35976	4.73939	3.04957
YOL076W	MDM20	DEL	3.06619	3.01505	3.04062
YNR046W	TRM112	DAMP	3.93101	2.10603	3.01852
YKL033W	TTI1	DAMP	4.49911	1.47107	2.98509
YLR197W	NOP56	DAMP	2.31359	3.64842	2.98101
YGL167C	PMR1	DEL	-1.87024	7.78779	2.95877
YPR018W	RLF2	DEL	2.21257	3.66227	2.93742
YLR386W	VAC14	DEL	1.60525	4.2335	2.91937
YKL075C	YKL075C	DEL	2.0953	3.68292	2.88911
YKL204W	EAP1	DEL	3.66094	2.10141	2.88118
YHR154W	RTT107	DEL	1.10751	4.61463	2.86107
YJR118C	ILM1	DEL	2.0742	3.53977	2.80698
YPR132W	RPS23B	DEL	2.49349	3.10562	2.79956
YDL182W	LYS20	DEL	0.914866	4.67998	2.79743
YIL027C	EMC5	DEL	2.19388	3.25857	2.72622
YLR388W	RPS29A	DEL	2.64305	2.80658	2.72481
YGL244W	RTF1	DEL	2.18429	3.24431	2.7143
YOR148C	SPP2	DAMP	3.02153	2.38804	2.70478
YNR004W	SWM2	DEL	2.02787	3.36245	2.69516
YPR057W	BRR1	DEL	2.3928	2.98805	2.69042
YGL029W	CGR1	DEL	1.95003	3.42282	2.68643
YLR193C	UPS1	DEL	1.63805	3.68747	2.66276
YKL126W	YPK1	DEL	-0.728373	6.00031	2.63597
YNL232W	CSL4	DAMP	1.52142	3.73714	2.62928
YOL012C	HTZ1	DEL	3.10061	2.13369	2.61715
YGR075C	PRP38	DAMP	1.25426	3.95548	2.60487
YBL007C	SLA1	DEL	1.82574	3.32474	2.57524
YMR230W	RPS10B	DEL	2.18524	2.9638	2.57452
YBR226C	YBR226C	DEL	0.694786	4.43069	2.56274
YDR447C	RPS17B	DEL	2.57225	2.478	2.52512
YLR200W	YKE2	DEL	1.34079	3.70321	2.522
YDR324C	UTP4	DAMP	1.35095	3.68532	2.51813
YBR195C	MSI1	DEL	2.10249	2.91083	2.50666
YDR510W	SMT3	DAMP	0.454505	4.55151	2.50301
YGL105W	ARC1	DEL	1.9772	3.02121	2.4992
YLR287C-A	RPS30A	DEL	2.19672	2.7845	2.49061
YDR156W	RPA14	DEL	0.346416	4.53666	2.44154
YJR050W	ISY1	DEL	1.21839	3.65542	2.4369
YJL111W	CCT7	DAMP	2.70606	2.15846	2.43226
YPL055C	LGE1	DEL	1.30849	3.50777	2.40813
YLR337C	VRP1	DEL	3.42905	1.38055	2.4048
YBR070C	ALG14	DAMP	2.33935	2.41766	2.3785
YOL149W	DCP1	DAMP	-1.24455	5.97883	2.36714
YOL139C	CDC33	DAMP	2.92902	1.80499	2.36701
YLR264W	RPS28B	DEL	1.83139	2.88873	2.36006
YOR191W	ULS1	DEL	2.00518	2.65346	2.32932
YPR110C	RPC40	DAMP	1.35663	3.28819	2.32241
YOL067C	RTG1	DEL	0.89247	3.73843	2.31545
YLR312W-A	MRPL15	DEL	1.56477	3.05212	2.30845
YGR055W	MUP1	DEL	1.91433	2.68289	2.29861
YGR214W	RPS0A	DEL	2.51833	2.06666	2.2925
YBL018C	POP8	DAMP	1.85575	2.7226	2.28917
YER178W	PDA1	DEL	1.00306	3.54696	2.27501
YGR118W	RPS23A	DEL	2.08075	2.46071	2.27073
YOR123C	LEO1	DEL	2.46802	2.06584	2.26693
YGL149W	YGL149W	DEL	1.69433	2.81202	2.25318
YLR024C	UBR2	DEL	-0.0963297	4.58093	2.2423
YDL063C	SYO1	DEL	1.73795	2.74218	2.24007
YOR073W	SGO1	DEL	1.03458	3.44465	2.23962
YCL058C	FYV5	DEL	2.20041	2.258	2.2292
YBR135W	CKS1	DAMP	0.56608	3.84773	2.20691
YDR157W	YDR157W	DEL	0.90704	3.5062	2.20662
YLR366W	YLR366W	DEL	2.13433	2.26212	2.19823
YOL121C	RPS19A	DEL	2.15356	2.23038	2.19197
YOR150W	MRPL23	DEL	0.211449	4.13594	2.17369
YLR410W	VIP1	DEL	1.53639	2.79906	2.16773
YML032C	RAD52	DEL	1.02416	3.30023	2.16219
YKL160W	ELF1	DEL	2.61072	1.71356	2.16214
YLR367W	RPS22B	DEL	2.00661	2.28805	2.14733
YJL041W	NSP1	DAMP	1.7735	2.51602	2.14476
YLR441C	RPS1A	DEL	1.7037	2.56656	2.13513
YKL076C	PSY1	DEL	1.7813	2.47781	2.12956
YLR435W	TSR2	DEL	3.2988	0.957743	2.12827
YDL202W	MRPL11	DEL	0.0470387	4.20506	2.12605
YLR039C	RIC1	DEL	-1.22313	5.46779	2.12233
YEL059W	HHY1	DEL	-0.13066	4.37021	2.11977
YGR158C	MTR3	DAMP	2.0901	2.13261	2.11135
YLL045C	RPL8B	DEL	1.37083	2.83787	2.10435
YHR203C	RPS4B	DEL	2.0493	2.13134	2.09032
YGL019W	CKB1	DEL	2.84682	1.30089	2.07385
YDR315C	IPK1	DEL	1.79375	2.34576	2.06976
YBL091C	MAP2	DEL	1.09894	3.02444	2.06169
YDR295C	HDA2	DEL	0.91235	3.21003	2.06119
YCL037C	SRO9	DEL	1.06595	3.05078	2.05836
YML121W	GTR1	DEL	3.74872	0.341781	2.04525
YPR105C	COG4	DAMP	4.20277	-0.114054	2.04436
YOR008C	SLG1	DEL	1.89997	2.18785	2.04391
YBR215W	HPC2	DEL	2.80767	1.26754	2.03761
YOR039W	CKB2	DEL	2.11155	1.95343	2.03249
YCL029C	BIK1	DEL	-1.06436	5.1197	2.02767
YGL016W	KAP122	DEL	0.998462	3.04961	2.02404
YOR167C	RPS28A	DEL	1.47938	2.55342	2.0164
YNL315C	ATP11	DEL	1.30312	2.71812	2.01062
YER116C	SLX8	DEL	0.590494	3.42835	2.00942
YKR073C	YKR073C	DEL	2.38182	1.61098	1.9964
YDL106C	PHO2	DEL	0.989388	2.97894	1.98416
YLR406C	RPL31B	DEL	0.836872	3.12878	1.98282
YHR118C	ORC6	DAMP	0.286803	3.66411	1.97546
YOR136W	IDH2	DEL	1.57346	2.36642	1.96994
YDL065C	PEX19	DEL	1.68698	2.22052	1.95375
YPR082C	DIB1	DAMP	2.78271	1.10624	1.94448
YDR268W	MSW1	DEL	3.04887	0.828552	1.93871
YOL077C	BRX1	DAMP	2.20845	1.65467	1.93156
YNL215W	IES2	DEL	1.87894	1.97213	1.92553
YOR061W	CKA2	DEL	2.02048	1.78109	1.90078
YOL006C	TOP1	DEL	-0.232556	4.03272	1.90008
YNL198C	YNL198C	DEL	-0.142678	3.93052	1.89392
YOR006C	TSR3	DEL	2.12312	1.66283	1.89297
YDR211W	GCD6	DAMP	0.977752	2.77116	1.87446
YLR335W	NUP2	DEL	1.61276	2.13123	1.872
YDL111C	RRP42	DAMP	1.32828	2.39117	1.85973
YGL151W	NUT1	DEL	0.633366	3.08567	1.85952
YBR189W	RPS9B	DEL	3.49508	0.206903	1.85099
YGR150C	CCM1	DEL	0.346796	3.34909	1.84794
YOR077W	RTS2	DAMP	1.37675	2.31542	1.84608
YNL096C	RPS7B	DEL	1.77497	1.88558	1.83028
YOR070C	GYP1	DEL	0.723496	2.93034	1.82692
YKL166C	TPK3	DEL	1.23218	2.39754	1.81486
YBL078C	ATG8	DEL	0.369927	3.2523	1.81111
YLR418C	CDC73	DEL	0.235774	3.37873	1.80725
YJL148W	RPA34	DEL	2.28509	1.32145	1.80327
YPL025C	YPL025C	DEL	1.42592	2.17357	1.79975
YKL186C	MTR2	DAMP	1.78127	1.81517	1.79822
YMR194W	RPL36A	DEL	0.170972	3.41824	1.79461
YDL092W	SRP14	DAMP	1.65548	1.92712	1.7913
YLR074C	BUD20	DEL	1.92838	1.63556	1.78197
YKR072C	SIS2	DEL	1.67368	1.87882	1.77625
YPL088W	YPL088W	DEL	0.253964	3.29592	1.77494
YPR070W	MED1	DEL	2.39258	1.13791	1.76524
YDR271C	YDR271C	DEL	-0.445505	3.97571	1.7651
YBL008W	HIR1	DEL	2.81056	0.718688	1.76462
YFR009W	GCN20	DEL	1.07418	2.45438	1.76428
YER169W	RPH1	DEL	1.58463	1.9323	1.75847
YJR149W	YJR149W	DEL	2.90757	0.600581	1.75407
YOR038C	HIR2	DEL	1.55473	1.94983	1.75228
YDL101C	DUN1	DEL	2.63813	0.86354	1.75083
YGR074W	SMD1	DAMP	1.70933	1.77187	1.7406
YJL177W	RPL17B	DEL	1.30827	2.15832	1.7333
YIL062C	ARC15	DAMP	4.41512	-0.952127	1.73149
YCL055W	KAR4	DEL	1.91865	1.52984	1.72424
YCL010C	SGF29	DEL	1.54703	1.89916	1.7231
YGR102C	GTF1	DEL	-0.684217	4.11625	1.71602
YDR500C	RPL37B	DEL	1.47753	1.94101	1.70927
YDL002C	NHP10	DEL	1.41878	1.97283	1.69581
YBR275C	RIF1	DEL	0.198418	3.18928	1.69385
YBR263W	SHM1	DEL	1.1874	2.19363	1.69051
YFL013C	IES1	DEL	0.681891	2.68811	1.685
YML123C	PHO84	DEL	0.498315	2.86682	1.68257
YNL013C	YNL013C	DEL	0.813148	2.52503	1.66909
YLR192C	HCR1	DEL	1.44489	1.8861	1.6655
YLR106C	MDN1	DAMP	1.38156	1.94447	1.66302
YGL023C	PIB2	DEL	2.2169	1.10898	1.66294
YMR016C	SOK2	DEL	2.34407	0.978022	1.66104
YLR150W	STM1	DEL	1.7721	1.54518	1.65864
YJL019W	MPS3	DAMP	1.41011	1.90122	1.65566
YLR262C	YPT6	DEL	-1.39396	4.70321	1.65463
YDR389W	SAC7	DEL	1.83451	1.47449	1.6545
YMR223W	UBP8	DEL	1.02413	2.28171	1.65292
YGL168W	HUR1	DEL	-0.955976	4.25444	1.64923
YJR140C	HIR3	DEL	1.35807	1.93861	1.64834
YGL219C	MDM34	DEL	0.844186	2.44674	1.64546
YOR232W	MGE1	DAMP	1.60933	1.67976	1.64455
YLR325C	RPL38	DEL	2.28232	1.00288	1.6426
YBR131W	CCZ1	DEL	0.355169	2.92503	1.6401
YDR035W	ARO3	DEL	0.824353	2.44968	1.63702
YLR234W	TOP3	DEL	0.416298	2.85626	1.63628
YBR048W	RPS11B	DEL	2.06927	1.20211	1.63569
YER048C	CAJ1	DEL	2.60856	0.662182	1.63537
YBR167C	POP7	DAMP	1.07327	2.17738	1.62533
YCR031C	RPS14A	DEL	1.7178	1.52053	1.61916
YBR181C	RPS6B	DEL	1.82346	1.41249	1.61798
YNL229C	URE2	DEL	1.9263	1.30918	1.61774
YBR174C	YBR174C	DEL	1.35254	1.87764	1.61509
YDR126W	SWF1	DEL	2.62085	0.607902	1.61437
YDR148C	KGD2	DEL	0.987338	2.23479	1.61106
YML094C-A	YML094C-A	DEL	1.70589	1.49439	1.60014
YOR262W	GPN2	DAMP	0.151296	3.04323	1.59727
YER131W	RPS26B	DEL	1.57541	1.61663	1.59602
YML106W	URA5	DEL	1.80274	1.38208	1.59241
YER092W	IES5	DEL	1.63284	1.54119	1.58702
YPR200C	ARR2	DEL	1.28081	1.88565	1.58323
YDR058C	TGL2	DEL	0.742173	2.40378	1.57298
YKR026C	GCN3	DEL	1.37572	1.76526	1.57049
YDL213C	NOP6	DEL	1.19847	1.91525	1.55686
YDR531W	CAB1	DAMP	0.328101	2.76205	1.54508
YDR114C	YDR114C	DEL	-0.540634	3.62107	1.54022
YLL039C	UBI4	DEL	1.12484	1.92476	1.5248
YJL143W	TIM17	DAMP	0.691231	2.35718	1.52421
YMR193W	MRPL24	DEL	0.214335	2.83352	1.52393
YER122C	GLO3	DEL	0.214479	2.83231	1.5234
YCR077C	PAT1	DEL	2.35752	0.685129	1.52132
YNL329C	PEX6	DEL	-0.0794112	3.11916	1.51987
YKR090W	PXL1	DEL	0.314335	2.69985	1.50709
YMR152W	YIM1	DEL	1.03962	1.96318	1.5014
YOR046C	DBP5	DAMP	1.51082	1.48797	1.49939
YCR007C	YCR007C	DEL	-0.0495553	3.04604	1.49824
YBL042C	FUI1	DEL	0.524285	2.47087	1.49758
YLL062C	MHT1	DEL	0.138575	2.85377	1.49617
YHR079C	IRE1	DEL	1.96731	1.02146	1.49438
YER156C	YER156C	DEL	0.573986	2.40403	1.48901
YBR178W	YBR178W	DEL	1.07564	1.90172	1.48868
YNL206C	RTT106	DEL	1.92388	1.05085	1.48736
YNL067W	RPL9B	DEL	1.00075	1.96107	1.48091
YPL036W	PMA2	DEL	0.699422	2.24139	1.4704
YER061C	CEM1	DEL	0.333056	2.60192	1.46749
YOR245C	DGA1	DEL	0.591701	2.33661	1.46415
YLR110C	CCW12	DEL	1.76899	1.14947	1.45923
YCL025C	AGP1	DEL	0.139586	2.76383	1.45171
YMR316C-A	YMR316C-A	DEL	2.03567	0.853505	1.44459
YML015C	TAF11	DAMP	0.85941	2.02502	1.44221
YDL229W	SSB1	DEL	1.37947	1.49659	1.43803
YPL030W	TRM44	DEL	0.886513	1.98804	1.43728
YLR417W	VPS36	DEL	-2.98138	5.84588	1.43225
YKL036C	YKL036C	DAMP	0.661252	2.19042	1.42583
YNR043W	MVD1	DAMP	0.00510996	2.84203	1.42357
YDR230W	YDR230W	DEL	0.0715891	2.77289	1.42224
YCL061C	MRC1	DEL	2.00618	0.836622	1.4214
YLR111W	YLR111W	DEL	0.984121	1.8576	1.42086
YNL021W	HDA1	DEL	1.44372	1.38212	1.41292
YOL115W	PAP2	DAMP	-0.104855	2.92902	1.41208
YML094W	GIM5	DEL	0.987742	1.83458	1.41116
YLR342W	FKS1	DEL	1.46362	1.35855	1.41108
YOL097C	WRS1	DAMP	0.96542	1.85123	1.40832
YJL031C	BET4	DAMP	1.52364	1.28567	1.40465
YHR067W	HTD2	DEL	1.68194	1.12516	1.40355
YLR304C	ACO1	DEL	1.62395	1.18263	1.40329
YBR084C-A	RPL19A	DEL	0.826982	1.9691	1.39804
YML107C	PML39	DEL	1.43356	1.35319	1.39337
YGL212W	VAM7	DEL	-0.477498	3.25963	1.39107
YNL126W	SPC98	DAMP	1.54849	1.22236	1.38543
YBR092C	PHO3	DEL	-0.0909432	2.85961	1.38433
YER049W	TPA1	DEL	2.18869	0.576995	1.38284
YDR289C	RTT103	DEL	-0.105604	2.8648	1.3796
YDR181C	SAS4	DEL	0.623839	2.13523	1.37953
YDR497C	ITR1	DEL	0.17952	2.57952	1.37952
YCL059C	KRR1	DAMP	1.50194	1.25105	1.37649
YGR186W	TFG1	DAMP	-0.0825766	2.83367	1.37555
YNL322C	KRE1	DEL	0.294785	2.45484	1.37481
YDR471W	RPL27B	DEL	1.66414	1.08114	1.37264
YML061C	PIF1	DEL	1.45598	1.28908	1.37253
YDL175C	AIR2	DEL	0.371401	2.37216	1.37178
YML006C	GIS4	DEL	1.85572	0.886695	1.37121
YKL170W	MRPL38	DEL	-1.19947	3.93349	1.36701
YDL080C	THI3	DEL	0.883664	1.84722	1.36544
YDR332W	IRC3	DEL	1.92579	0.79656	1.36118
YPR136C	YPR136C	DAMP	0.88034	1.83962	1.35998
YJR112W	NNF1	DAMP	0.116199	2.60036	1.35828
YDR318W	MCM21	DEL	0.221593	2.4925	1.35705
YMR064W	AEP1	DEL	0.754915	1.953	1.35396
YKL074C	MUD2	DEL	1.59187	1.10432	1.34809
YPR183W	DPM1	DAMP	1.4538	1.23777	1.34578
YPR176C	BET2	DAMP	0.440197	2.25106	1.34563
YLR369W	SSQ1	DEL	1.45094	1.23653	1.34373
YNL016W	PUB1	DEL	-0.791443	3.47421	1.34139
YHL034C	SBP1	DEL	1.26164	1.41882	1.34023
YGL218W	YGL218W	DEL	1.58522	1.08994	1.33758
YEL003W	GIM4	DEL	0.431415	2.23686	1.33414
YOR144C	ELG1	DEL	0.762352	1.90152	1.33194
YLR459W	GAB1	DAMP	1.3016	1.35782	1.32971
YER177W	BMH1	DEL	1.48257	1.17216	1.32736
YPL037C	EGD1	DEL	1.00409	1.64853	1.32631
YBR105C	VID24	DEL	0.115317	2.5337	1.32451
YDR265W	PEX10	DEL	1.22178	1.42642	1.3241
YPL092W	SSU1	DEL	1.07936	1.56358	1.32147
YFR021W	ATG18	DEL	0.651239	1.99002	1.32063
YPR104C	FHL1	DAMP	1.62232	1.01389	1.3181
YGL224C	SDT1	DEL	0.408913	2.20863	1.30877
YMR158W	MRPS8	DEL	-0.484667	3.09708	1.30621
YDR399W	HPT1	DEL	0.425314	2.18545	1.30538
YMR314W	PRE5	DAMP	-1.40764	4.01567	1.30402
YNL189W	SRP1	DAMP	2.13487	0.469581	1.30223
YNL153C	GIM3	DEL	1.6716	0.928312	1.29996
YKR096W	ESL2	DEL	0.560875	2.03744	1.29916
YJL216C	IMA5	DEL	1.92174	0.669546	1.29564
YOL013W-A	YOL013W-A	DEL	2.363	0.21728	1.29014
YHR039C	MSC7	DEL	1.93023	0.642917	1.28657
YHL033C	RPL8A	DEL	0.6553	1.91682	1.28606
YGL098W	USE1	DAMP	0.511479	2.05828	1.28488
YOR001W	RRP6	DEL	-0.567077	3.13578	1.28435
YIL020C	HIS6	DEL	1.16688	1.39934	1.28311
YKL101W	HSL1	DEL	0.0991589	2.45784	1.2785
YGR233C	PHO81	DEL	0.0305619	2.52467	1.27762
YCR033W	SNT1	DEL	2.34068	0.208407	1.27454
YDR483W	KRE2	DEL	1.02141	1.52516	1.27328
YMR185W	RTP1	DAMP	2.09655	0.447962	1.27226
YKL138C	MRPL31	DEL	0.213954	2.32706	1.27051
YBL065W	YBL065W	DEL	1.94654	0.584645	1.26559
YDR363W	ESC2	DEL	2.1103	0.417166	1.26373
YLR120C	YPS1	DEL	1.3535	1.1677	1.2606
YOR247W	SRL1	DEL	0.0858569	2.42969	1.25778
YHR019C	DED81	DAMP	-1.20428	3.7157	1.25571
YKL156W	RPS27A	DEL	1.17799	1.32006	1.24902
YDR439W	LRS4	DEL	1.1169	1.37975	1.24832
YFL013W-A	YFL013W-A	DEL	1.14946	1.33531	1.24239
YDR442W	YDR442W	DEL	0.28626	2.19312	1.23969
YIL105C	SLM1	DEL	0.138821	2.3352	1.23701
YJR022W	LSM8	DAMP	0.486039	1.98621	1.23612
YDR096W	GIS1	DEL	1.38163	1.08963	1.23563
YNL162W	RPL42A	DEL	-0.717713	3.18374	1.23301
YPR033C	HTS1	DAMP	0.87633	1.58784	1.23208
YKL081W	TEF4	DEL	1.71899	0.739317	1.22915
YJL209W	CBP1	DEL	-0.151091	2.60889	1.2289
YOR318C	YOR318C	DEL	0.424055	2.03188	1.22797
YDL165W	CDC36	DAMP	0.448089	2.00394	1.22601
YDL130W	RPP1B	DEL	0.841836	1.6087	1.22527
YNL084C	END3	DEL	1.67096	0.778776	1.22487
YPR168W	NUT2	DAMP	1.13374	1.31231	1.22303
YGL133W	ITC1	DEL	0.964221	1.47992	1.22207
YPR055W	SEC8	DAMP	0.658161	1.78154	1.21985
YGL043W	DST1	DEL	1.39308	1.04646	1.21977
YNL053W	MSG5	DEL	1.04049	1.39202	1.21625
YOR269W	PAC1	DEL	0.211581	2.22017	1.21587
YOR265W	RBL2	DEL	1.22351	1.2076	1.21556
YOR313C	SPS4	DEL	0.606822	1.82422	1.21552
YNL187W	SWT21	DEL	0.909999	1.51881	1.2144
YAL034W-A	MTW1	DAMP	0.459663	1.96619	1.21293
YKR102W	FLO10	DEL	1.46216	0.958609	1.21039
YDR443C	SSN2	DEL	0.842669	1.57728	1.20997
YDL018C	ERP3	DEL	0.330047	2.08697	1.20851
YNL181W	PBR1	DAMP	1.48769	0.928981	1.20834
YBR296C	PHO89	DEL	0.949449	1.46655	1.208
YGR085C	RPL11B	DEL	0.413649	1.99922	1.20644
YNL135C	FPR1	DEL	1.0597	1.35291	1.20631
YNL213C	RRG9	DEL	-0.585034	2.99	1.20248
YDR372C	VPS74	DEL	0.534449	1.86687	1.20066
YLR460C	YLR460C	DEL	1.01803	1.38143	1.19973
YPR166C	MRP2	DEL	-0.764327	3.16307	1.19937
YOR305W	RRG7	DEL	-0.0965921	2.4927	1.19806
YAL019W	FUN30	DEL	0.571333	1.81974	1.19554
YOR204W	DED1	DAMP	-0.0549385	2.43688	1.19097
YBR221C	PDB1	DEL	0.949971	1.41662	1.18329
YDL055C	PSA1	DAMP	0.0306031	2.32905	1.17983
YDL052C	SLC1	DEL	0.992633	1.35544	1.17404
YOR051C	ETT1	DEL	1.17057	1.17411	1.17234
YML105C	SEC65	DAMP	2.32935	0.00636462	1.16786
YJL117W	PHO86	DEL	1.71236	0.617079	1.16472
YOR211C	MGM1	DEL	1.08025	1.24563	1.16294
YOR192C	THI72	DEL	0.703683	1.61799	1.16083
YOR194C	TOA1	DAMP	1.27616	1.04487	1.16051
YKL148C	SDH1	DEL	-0.565311	2.88416	1.15942
YPR198W	SGE1	DEL	-0.0163715	2.33388	1.15876
YHR106W	TRR2	DEL	0.972513	1.33728	1.1549
YPR100W	MRPL51	DEL	-0.439848	2.74957	1.15486
YML128C	MSC1	DEL	1.40103	0.90608	1.15356
YMR205C	PFK2	DEL	-0.0403388	2.34622	1.15294
YBR235W	VHC1	DEL	-0.126785	2.42025	1.14673
YDR403W	DIT1	DEL	0.759979	1.53095	1.14546
YIL118W	RHO3	DAMP	0.675554	1.61269	1.14412
YDR262W	YDR262W	DEL	0.00811388	2.27885	1.14348
YNL326C	PFA3	DEL	0.530849	1.74865	1.13975
YLR185W	RPL37A	DEL	0.343021	1.93234	1.13768
YJL211C	YJL211C	DEL	-0.307826	2.58065	1.13641
YBR245C	ISW1	DEL	1.17031	1.09681	1.13356
YDR436W	PPZ2	DEL	0.290773	1.97321	1.13199
YBL002W	HTB2	DEL	1.21877	1.04514	1.13195
YDR251W	PAM1	DEL	-0.424402	2.68143	1.12851
YGL252C	RTG2	DEL	1.06511	1.18806	1.12658
YGL117W	YGL117W	DEL	1.05004	1.19951	1.12477
YGR093W	DRN1	DEL	0.131573	2.09966	1.11562
YIR022W	SEC11	DAMP	0.647275	1.57875	1.11301
YMR287C	DSS1	DEL	-0.999777	3.22205	1.11114
YBR258C	SHG1	DEL	0.27122	1.94744	1.10933
YJR104C	SOD1	DEL	-0.00279186	2.22107	1.10914
YKL117W	SBA1	DEL	-0.376134	2.59253	1.1082
YNL075W	IMP4	DAMP	1.17799	1.03598	1.10699
YNL014W	HEF3	DEL	-0.0545336	2.26702	1.10624
YGL125W	MET13	DEL	0.273945	1.93791	1.10593
YLR091W	GEP5	DEL	0.0930676	2.11719	1.10513
YNL030W	HHF2	DEL	0.460232	1.74848	1.10436
YMR193C-A	YMR193C-A	DEL	0.367732	1.83019	1.09896
YKL152C	GPM1	DAMP	-0.108472	2.30639	1.09896
YCR020C-A	MAK31	DEL	0.37383	1.81958	1.09671
YGR228W	YGR228W	DEL	0.72561	1.45923	1.09242
YJR122W	IBA57	DEL	0.96666	1.21732	1.09199
YLR378C	SEC61	DAMP	1.11798	1.06373	1.09085
YHR185C	PFS1	DEL	0.443006	1.73509	1.08905
YNL093W	YPT53	DEL	1.22112	0.955533	1.08833
YDR023W	SES1	DAMP	0.0466636	2.1297	1.08818
YIL133C	RPL16A	DEL	1.30219	0.868661	1.08543
YPL003W	ULA1	DEL	1.09065	1.07988	1.08526
YGR229C	SMI1	DEL	1.48474	0.685329	1.08504
YAR015W	ADE1	DEL	1.4592	0.696816	1.07801
YGL163C	RAD54	DEL	0.841462	1.31136	1.07641
YLL018C	DPS1	DAMP	0.137686	2.01264	1.07516
YDL146W	LDB17	DEL	1.62683	0.523451	1.07514
YAL042C-A	YAL042C-A	DEL	1.26631	0.883137	1.07472
YBR179C	FZO1	DEL	0.727191	1.4149	1.07105
YLR086W	SMC4	DAMP	0.534576	1.60402	1.0693
YDR085C	AFR1	DEL	1.30312	0.830333	1.06673
YBR031W	RPL4A	DEL	1.17577	0.948932	1.06235
YGL256W	ADH4	DEL	0.509834	1.61395	1.06189
YOR181W	LAS17	DAMP	1.08591	1.02927	1.05759
YBL012C	YBL012C	DEL	1.08063	1.02981	1.05522
YBL038W	MRPL16	DEL	2.95157	-0.841231	1.05517
YDR224C	HTB1	DAMP	1.33006	0.780001	1.05503
YIL089W	YIL089W	DEL	0.569839	1.53644	1.05314
YGL175C	SAE2	DEL	1.41962	0.68664	1.05313
YER067W	RGI1	DEL	0.582797	1.51608	1.04944
YGL194C	HOS2	DEL	-0.0626953	2.16007	1.04869
YAR030C	YAR030C	DEL	0.0128099	2.08409	1.04845
YCR028C	FEN2	DEL	1.58407	0.511573	1.04782
YOR335C	ALA1	DAMP	0.365724	1.72531	1.04552
YOR255W	OSW1	DEL	0.288478	1.80129	1.04488
YOL021C	DIS3	DAMP	0.429106	1.6599	1.04451
YBR009C	HHF1	DEL	1.39022	0.697059	1.04364
YPR047W	MSF1	DEL	-0.256449	2.34121	1.04238
YOR104W	PIN2	DEL	0.94513	1.13653	1.04083
YIR005W	IST3	DEL	1.05707	1.0243	1.04068
YJL183W	MNN11	DEL	2.14858	-0.0703505	1.03911
YER137C	YER137C	DEL	0.355492	1.7186	1.03705
YEL061C	CIN8	DEL	1.19481	0.874612	1.03471
YLR448W	RPL6B	DEL	1.29695	0.770452	1.0337
YDR144C	MKC7	DEL	0.750632	1.31373	1.03218
YJL120W	YJL120W	DEL	1.21263	0.847287	1.02996
YGL197W	MDS3	DEL	1.33091	0.723264	1.02709
YDR187C	YDR187C	DAMP	0.59858	1.45464	1.02661
YPL078C	ATP4	DEL	0.267468	1.78388	1.02567
YIL142W	CCT2	DAMP	0.651455	1.39825	1.02485
YBL084C	CDC27	DAMP	1.41336	0.632683	1.02302
YHR077C	NMD2	DEL	-1.50601	3.54858	1.02129
YGL001C	ERG26	DAMP	-0.195962	2.23265	1.01835
YOL150C	YOL150C	DEL	0.8428	1.18959	1.0162
YBR138C	YBR138C	DEL	-0.101723	2.13387	1.01607
YIL090W	ICE2	DEL	0.418117	1.61356	1.01584
YNR038W	DBP6	DAMP	0.905993	1.12554	1.01577
YEL042W	GDA1	DEL	0.655969	1.37381	1.01489
YDL076C	RXT3	DEL	0.694556	1.32993	1.01224
YEL056W	HAT2	DEL	0.603911	1.41597	1.00994
YDR452W	PPN1	DEL	1.28843	0.729018	1.00872
YLR268W	SEC22	DEL	0.72152	1.28939	1.00546
YKL016C	ATP7	DEL	0.700688	1.30853	1.00461
YBL079W	NUP170	DEL	1.20556	0.802409	1.00398
YMR298W	LIP1	DAMP	0.400441	1.60736	1.0039
YEL002C	WBP1	DAMP	1.05908	0.94738	1.00323
YKL222C	YKL222C	DEL	-0.225629	2.23012	1.00225
YDL119C	HEM25	DEL	0.883466	1.12057	1.00202
YGR061C	ADE6	DEL	1.78908	0.214539	1.00181
YBR225W	YBR225W	DEL	1.12405	0.877249	1.00065
YGL078C	DBP3	DEL	0.785097	1.21425	0.999671
YGL172W	NUP49	DAMP	1.30693	0.688672	0.997803
YGR148C	RPL24B	DEL	0.933046	1.05741	0.995228
YLL015W	BPT1	DEL	-0.0904485	2.08038	0.994967
YDR022C	ATG31	DEL	0.000532372	1.98756	0.994048
YGL233W	SEC15	DAMP	-0.469759	2.45258	0.99141
YPL017C	IRC15	DEL	0.332689	1.6468	0.989744
YGL136C	MRM2	DEL	0.798506	1.17715	0.987827
YKR095W	MLP1	DEL	0.990699	0.983629	0.987164
YMR038C	CCS1	DEL	0.41396	1.55568	0.98482
YEL017C-A	PMP2	DEL	-0.316517	2.28592	0.9847
YLR434C	YLR434C	DEL	1.12671	0.837484	0.982096
YDR078C	SHU2	DEL	0.312854	1.65133	0.982092
YNL310C	ZIM17	DAMP	0.758656	1.20414	0.981401
YPL255W	BBP1	DAMP	1.27361	0.687339	0.980473
YBR238C	YBR238C	DEL	1.08051	0.879981	0.980247
YBR062C	YBR062C	DEL	0.856215	1.0998	0.97801
YOR197W	MCA1	DEL	-0.241953	2.19568	0.976865
YGL112C	TAF6	DAMP	0.990679	0.962999	0.976839
YBR224W	YBR224W	DEL	1.6865	0.263686	0.975091
YHR161C	YAP1801	DEL	0.775075	1.1743	0.974689
YOR235W	IRC13	DEL	0.529977	1.41728	0.97363
YBL082C	ALG3	DEL	0.443441	1.50233	0.972883
YEL060C	PRB1	DEL	2.46369	-0.519799	0.971946
YOR182C	RPS30B	DEL	0.226493	1.71689	0.97169
YNL157W	IGO1	DEL	1.43356	0.50532	0.96944
YOR168W	GLN4	DAMP	1.09267	0.837742	0.965205
YKL121W	DGR2	DEL	0.128266	1.80057	0.964417
YDR189W	SLY1	DAMP	0.241062	1.68127	0.961167
YFL001W	DEG1	DEL	0.910881	1.01145	0.961164
YBR175W	SWD3	DEL	0.8944	1.02687	0.960633
YMR216C	SKY1	DEL	0.0289805	1.88615	0.957567
YGR202C	PCT1	DEL	1.53173	0.381305	0.956518
YBR103W	SIF2	DEL	0.913666	0.999292	0.956479
YEL008W	YEL008W	DEL	0.340811	1.5666	0.953704
YPR065W	ROX1	DEL	0.582636	1.32423	0.953431
YKR076W	ECM4	DEL	0.213942	1.69169	0.952816
YBR149W	ARA1	DEL	0.0165173	1.88527	0.950893
YBR095C	RXT2	DEL	-0.620366	2.52057	0.950101
YKR094C	RPL40B	DEL	0.907168	0.989129	0.948148
YPR167C	MET16	DEL	0.0664146	1.82883	0.94762
YBR046C	ZTA1	DEL	-0.225837	2.11997	0.947069
YJR056C	YJR056C	DEL	0.152806	1.73597	0.944387
YOR286W	RDL2	DEL	-0.0617763	1.94469	0.941457
YGL130W	CEG1	DAMP	0.784755	1.09558	0.940168
YLR338W	OPI9	DEL	1.2846	0.594168	0.939385
YDR524C	AGE1	DEL	0.987983	0.8874	0.937691
YAL036C	RBG1	DEL	0.0768573	1.79431	0.935583
YGL109W	YGL109W	DEL	0.653575	1.21732	0.935448
YDR348C	PAL1	DEL	0.492065	1.37859	0.935326
YOL029C	YOL029C	DEL	-0.0527493	1.92087	0.934059
YER010C	YER010C	DEL	0.655257	1.21015	0.932705
YAL008W	FUN14	DEL	1.12865	0.736675	0.932663
YOR178C	GAC1	DEL	1.0953	0.769844	0.932572
YDR174W	HMO1	DEL	1.51766	0.346494	0.932077
YNL195C	YNL195C	DEL	0.140959	1.72239	0.931676
YIL112W	HOS4	DEL	0.0076961	1.85393	0.930814
YKL018W	SWD2	DAMP	1.21949	0.641354	0.930424
YDR155C	CPR1	DEL	1.355	0.503785	0.929393
YNR025C	YNR025C	DEL	0.679468	1.17659	0.928031
YNL226W	YNL226W	DEL	-0.036199	1.89	0.926901
YJL124C	LSM1	DEL	0.802138	1.0514	0.926768
YOR250C	CLP1	DAMP	0.635288	1.21741	0.926349
YPL250C	ATG41	DEL	-0.495769	2.34769	0.925963
YJR036C	HUL4	DEL	0.624081	1.22783	0.925956
YDL098C	SNU23	DAMP	0.433094	1.41682	0.924955
YJR094W-A	RPL43B	DEL	0.519253	1.32696	0.923106
YFL005W	SEC4	DAMP	1.15827	0.687925	0.923097
YDR042C	YDR042C	DEL	0.0136592	1.83235	0.923003
YPR164W	MMS1	DEL	1.34612	0.494615	0.920367
YNL090W	RHO2	DEL	1.63426	0.205695	0.919977
YBR172C	SMY2	DEL	0.356502	1.48198	0.919239
YHR062C	RPP1	DAMP	0.604791	1.23276	0.918775
YGL031C	RPL24A	DEL	-0.276659	2.11342	0.918379
YGR062C	COX18	DEL	1.06783	0.767968	0.9179
YDR435C	PPM1	DEL	1.20778	0.62712	0.91745
YDR159W	SAC3	DEL	2.37101	-0.543252	0.913878
YOR130C	ORT1	DEL	0.50879	1.31796	0.913374
YOR308C	SNU66	DEL	0.922991	0.897985	0.910488
YJL187C	SWE1	DEL	0.804016	1.01488	0.90945
YDR441C	APT2	DEL	0.825013	0.989126	0.907069
YMR181C	YMR181C	DEL	-0.121313	1.93331	0.905998
YDR029W	YDR029W	DEL	-0.782389	2.59042	0.904015
YHR034C	PIH1	DEL	1.89206	-0.0910457	0.900506
YMR113W	FOL3	DAMP	-0.826223	2.62702	0.900396
YPL035C	YPL035C	DEL	0.44126	1.35932	0.900288
YBR150C	TBS1	DEL	1.6249	0.172181	0.898542
YNL043C	YNL043C	DEL	0.311294	1.48562	0.898455
YOR224C	RPB8	DAMP	0.108847	1.68446	0.896656
YNL172W	APC1	DAMP	1.71793	0.0724659	0.895197
YDR244W	PEX5	DEL	1.61915	0.170805	0.894979
YPL269W	KAR9	DEL	0.501184	1.28235	0.891767
YOR355W	GDS1	DEL	0.882616	0.881141	0.881879
YDR136C	VPS61	DEL	2.02616	-0.263926	0.881119
YMR251W	GTO3	DEL	1.15668	0.596316	0.8765
YBL081W	YBL081W	DEL	1.36944	0.383521	0.876483
YDR340W	YDR340W	DEL	0.0499463	1.6998	0.874871
YMR131C	RRB1	DAMP	0.807213	0.941646	0.87443
YGL250W	RMR1	DEL	1.29068	0.456311	0.873496
YKL024C	URA6	DAMP	-0.0581371	1.79993	0.870897
YCR079W	PTC6	DEL	0.544485	1.19667	0.87058
YBL022C	PIM1	DEL	0.581693	1.1577	0.869694
YGL045W	RIM8	DEL	-0.508553	2.24696	0.869204
YJL104W	PAM16	DAMP	0.963691	0.77308	0.868385
YLL027W	ISA1	DEL	0.950858	0.784915	0.867887
YCL002C	YCL002C	DEL	0.315164	1.41973	0.867449
YGR183C	QCR9	DEL	0.937037	0.795622	0.86633
YGL176C	YGL176C	DEL	1.29355	0.436844	0.865196
YDR180W	SCC2	DAMP	0.62738	1.10244	0.86491
YLR315W	NKP2	DEL	0.0340151	1.69557	0.864791
YBR165W	UBS1	DEL	0.410731	1.31832	0.864524
YGL036W	YGL036W	DEL	0.345091	1.38375	0.864422
YML001W	YPT7	DEL	-0.848904	2.57692	0.864009
YBR044C	TCM62	DEL	0.92176	0.803198	0.862479
YIL017C	VID28	DEL	1.06956	0.65507	0.862313
YOL124C	TRM11	DEL	1.19303	0.531586	0.86231
YDR384C	ATO3	DEL	0.0859877	1.6367	0.861342
YNL091W	NST1	DEL	1.26785	0.454318	0.861082
YOR342C	YOR342C	DEL	0.393521	1.32587	0.859693
YML022W	APT1	DEL	0.268778	1.43911	0.853942
YFL021W	GAT1	DEL	1.72082	-0.0179328	0.851444
YBL087C	RPL23A	DEL	0.922322	0.776299	0.849311
YAR003W	SWD1	DEL	0.378325	1.31805	0.848186
YBR161W	CSH1	DEL	-0.0310848	1.72675	0.847833
YDL130W-A	STF1	DEL	0.0747321	1.61989	0.847313
YIR042C	YIR042C	DEL	1.98052	-0.286364	0.847079
YMR286W	MRPL33	DEL	0.446895	1.2469	0.846896
YDR239C	YDR239C	DEL	-0.0941261	1.78571	0.845793
YNL144C	YNL144C	DEL	1.02251	0.667684	0.845098
YDL088C	ASM4	DEL	0.797894	0.890305	0.8441
YML075C	HMG1	DEL	0.711428	0.976363	0.843895
YDR469W	SDC1	DEL	0.641703	1.04546	0.843583
YPR130C	YPR130C	DEL	1.73429	-0.0474953	0.843398
YKL216W	URA1	DEL	1.25208	0.433916	0.842999
YOR299W	BUD7	DEL	-0.0944913	1.77784	0.841673
YDR475C	JIP4	DEL	1.45105	0.23196	0.841504
YOR127W	RGA1	DEL	0.613896	1.06743	0.840661
YNL132W	KRE33	DAMP	0.597273	1.08373	0.8405
YMR075C-A	YMR075C-A	DEL	0.888587	0.788842	0.838714
YIR008C	PRI1	DAMP	1.23689	0.439628	0.838258
YAL037W	YAL037W	DEL	-0.297969	1.96597	0.834003
YMR233W	TRI1	DEL	0.0744022	1.58099	0.827695
YCR088W	ABP1	DEL	0.683565	0.962977	0.823271
YGR141W	VPS62	DEL	-0.520989	2.16708	0.823043
YDL085W	NDE2	DEL	-0.135812	1.78025	0.822217
YLR371W	ROM2	DEL	1.34158	0.301836	0.821706
YDR377W	ATP17	DEL	-0.188196	1.83005	0.820926
YDR128W	MTC5	DEL	1.08402	0.556911	0.820467
YDR467C	YDR467C	DEL	1.17144	0.468149	0.819795
YGL249W	ZIP2	DEL	1.21509	0.422727	0.818908
YDL136W	RPL35B	DEL	0.766194	0.866236	0.816215
YJR153W	PGU1	DEL	0.0329403	1.59506	0.814002
YMR005W	TAF4	DAMP	0.487143	1.13749	0.812319
YOR241W	MET7	DEL	0.968898	0.655181	0.812039
YDR171W	HSP42	DEL	0.0504337	1.57285	0.811644
YER095W	RAD51	DEL	1.02924	0.590394	0.809817
YOR114W	YOR114W	DEL	0.152176	1.46594	0.80906
YKL147C	YKL147C	DEL	-0.0356968	1.65132	0.807811
YBR246W	RRT2	DEL	0.645893	0.967413	0.806653
YJL101C	GSH1	DEL	1.22522	0.387256	0.806238
YJL170C	ASG7	DEL	0.907194	0.704564	0.805879
YBL073W	YBL073W	DAMP	0.0832283	1.52719	0.805207
YJL115W	ASF1	DEL	1.3987	0.210925	0.804813
YBL068W	PRS4	DEL	0.197705	1.41039	0.804049
YJR098C	YJR098C	DEL	0.960625	0.643814	0.802219
YML034W	SRC1	DEL	0.0904829	1.5131	0.80179
YBL037W	APL3	DEL	-0.0914576	1.69492	0.80173
YDL133C-A	RPL41B	DEL	0.409007	1.1938	0.801405
YCR017C	CWH43	DEL	1.90784	-0.305128	0.801354
YHR207C	SET5	DEL	0.0383917	1.56131	0.799849
YIL034C	CAP2	DEL	0.193059	1.40288	0.797967
YAL017W	PSK1	DEL	-0.239043	1.83218	0.79657
YLR044C	PDC1	DEL	1.35374	0.239135	0.796435
YER112W	LSM4	DAMP	0.612721	0.979242	0.795982
YDR043C	NRG1	DEL	0.291122	1.30059	0.795857
YDL124W	YDL124W	DEL	-0.0872779	1.67779	0.795254
YDR216W	ADR1	DEL	1.80214	-0.212177	0.79498
YDR145W	TAF12	DAMP	0.53007	1.05969	0.794878
YDR307W	PMT7	DEL	0.941315	0.648127	0.794721
YIL146C	ATG32	DEL	0.032552	1.55634	0.794445
YML028W	TSA1	DEL	0.344872	1.23881	0.79184
YKR099W	BAS1	DEL	0.516878	1.06618	0.79153
YBR231C	SWC5	DEL	-0.17858	1.75506	0.788241
YDL071C	YDL071C	DEL	1.21012	0.366296	0.788208
YDR505C	PSP1	DEL	0.915694	0.658887	0.78729
YDL027C	MRX9	DEL	0.585319	0.985827	0.785573
YNL170W	YNL170W	DEL	1.4269	0.14191	0.784402
YFL009W	CDC4	DAMP	2.26228	-0.694585	0.783849
YDL173W	PAR32	DEL	-0.161126	1.72363	0.781252
YPR067W	ISA2	DEL	0.199049	1.3627	0.780873
YLR195C	NMT1	DAMP	-0.0727362	1.62972	0.77849
YAL012W	CYS3	DEL	0.0551087	1.50075	0.777927
YMR315W	YMR315W	DEL	-0.98545	2.54082	0.777686
YDR420W	HKR1	DEL	-0.183479	1.73874	0.777628
YBR008C	FLR1	DEL	0.980901	0.573665	0.777283
YDR431W	YDR431W	DEL	0.779526	0.773362	0.776444
YIL125W	KGD1	DEL	0.606625	0.945003	0.775814
YCL063W	VAC17	DEL	0.9292	0.620772	0.774986
YBR059C	AKL1	DEL	1.0674	0.481549	0.774475
YOR057W	SGT1	DAMP	0.509414	1.03644	0.772928
YJL138C	TIF2	DEL	1.48465	0.0572708	0.770961
YKR104W	YKR104W	DEL	0.162395	1.3787	0.770548
YGR236C	SPG1	DEL	0.00806541	1.53165	0.769859
YGR101W	PCP1	DEL	0.269119	1.26255	0.765833
YKL079W	SMY1	DEL	0.113084	1.41837	0.765729
YGL257C	MNT2	DEL	-0.0815474	1.61002	0.764234
YPR179C	HDA3	DEL	1.4704	0.0569683	0.763685
YOR056C	NOB1	DAMP	0.922137	0.60444	0.763288
YIL101C	XBP1	DEL	0.557054	0.969521	0.763288
YOR045W	TOM6	DEL	1.22692	0.297673	0.762298
YNL169C	PSD1	DEL	1.67749	-0.153302	0.762093
YGL247W	BRR6	DAMP	0.753822	0.769621	0.761721
YDR345C	HXT3	DEL	-0.233077	1.75528	0.761102
YIR038C	GTT1	DEL	-0.0448923	1.56607	0.760589
YPL011C	TAF3	DAMP	0.442959	1.07577	0.759365
YNL284C	MRPL10	DEL	-0.564872	2.07991	0.757517
YLR461W	PAU4	DEL	0.78958	0.724776	0.757178
YIL008W	URM1	DEL	2.56537	-1.05363	0.755869
YMR057C	YMR057C	DEL	0.0144019	1.49575	0.755078
YGR001C	EFM5	DEL	-0.0702748	1.57894	0.754334
YDL009C	YDL009C	DEL	0.883571	0.624499	0.754035
YDR006C	SOK1	DEL	1.34808	0.15983	0.753956
YGL225W	VRG4	DAMP	0.435291	1.06674	0.751018
YGL253W	HXK2	DEL	2.12291	-0.622119	0.750395
YBR220C	YBR220C	DEL	0.604011	0.894892	0.749452
YMR189W	GCV2	DEL	0.102108	1.39474	0.748423
YBL039C	URA7	DEL	0.686851	0.807489	0.74717
YGR203W	YCH1	DEL	1.22803	0.264185	0.746105
YNL199C	GCR2	DEL	0.104793	1.38273	0.743762
YNR037C	RSM19	DEL	-0.00115153	1.48857	0.743711
YKR075C	YKR075C	DEL	0.0818774	1.40484	0.743359
YGL147C	RPL9A	DEL	0.444642	1.04068	0.742661
YMR238W	DFG5	DEL	0.802036	0.682005	0.74202
YDR520C	URC2	DEL	0.138148	1.34574	0.741945
YDR285W	ZIP1	DEL	1.49582	-0.014061	0.74088
YGR084C	MRP13	DEL	-0.254815	1.73147	0.738328
YOR196C	LIP5	DEL	0.373566	1.1029	0.738235
YHR082C	KSP1	DEL	0.466701	1.00558	0.736141
YOR328W	PDR10	DEL	1.48745	-0.0167578	0.735344
YNL324W	YNL324W	DEL	0.592712	0.877057	0.734884
YBR236C	ABD1	DAMP	0.875232	0.593519	0.734375
YBR283C	SSH1	DEL	1.0668	0.400265	0.733534
YGR268C	HUA1	DEL	0.523466	0.94278	0.733123
YGL044C	RNA15	DAMP	1.17664	0.288197	0.73242
YKL031W	YKL031W	DEL	0.646041	0.818111	0.732076
YER118C	SHO1	DEL	0.703143	0.758494	0.730818
YGR275W	RTT102	DEL	0.268598	1.19052	0.729558
YHR134W	WSS1	DEL	0.0750999	1.38382	0.729462
YDR529C	QCR7	DEL	0.152293	1.30592	0.729104
YLR230W	YLR230W	DAMP	0.446002	1.01184	0.72892
YGR222W	PET54	DEL	0.100437	1.357	0.72872
YKR037C	SPC34	DAMP	-0.173263	1.62647	0.726605
YDR365C	ESF1	DAMP	0.488399	0.964399	0.726399
YKR027W	BCH2	DEL	0.901234	0.550853	0.726043
YPL005W	AEP3	DEL	0.563465	0.888264	0.725865
YKL146W	AVT3	DEL	-0.0291724	1.48031	0.725567
YOR263C	YOR263C	DEL	-0.0387202	1.48985	0.725564
YJL067W	YJL067W	DEL	0.277454	1.17229	0.724871
YBL107C	MIX23	DEL	1.1467	0.300199	0.723451
YCL044C	MGR1	DEL	0.0215376	1.42413	0.722833
YGR133W	PEX4	DEL	0.742458	0.700093	0.721275
YLR216C	CPR6	DEL	0.607295	0.83414	0.720717
YJL089W	SIP4	DEL	-0.245447	1.6848	0.719678
YKR032W	YKR032W	DEL	-0.00247459	1.44056	0.719043
YHR147C	MRPL6	DEL	-0.0623877	1.50044	0.719027
YKR056W	TRM2	DEL	-0.120721	1.55849	0.718884
YOR340C	RPA43	DAMP	0.196829	1.23882	0.717824
YJL123C	MTC1	DEL	1.0668	0.36839	0.717593
YPR011C	YPR011C	DEL	1.79567	-0.36116	0.717257
YOR367W	SCP1	DEL	1.04159	0.389731	0.715663
YDL070W	BDF2	DEL	0.589855	0.840664	0.715259
YDR197W	CBS2	DEL	0.12399	1.30472	0.714357
YLR018C	POM34	DEL	0.650986	0.776213	0.713599
YNL065W	AQR1	DEL	-0.321177	1.74758	0.713203
YDL167C	NRP1	DEL	0.818705	0.605831	0.712268
YOR277C	YOR277C	DEL	0.617863	0.805207	0.711535
YDR287W	INM2	DEL	-0.215009	1.63264	0.708815
YML019W	OST6	DEL	0.657122	0.758001	0.707562
YBR010W	HHT1	DEL	0.770854	0.641051	0.705952
YGR142W	BTN2	DEL	1.75762	-0.346492	0.705563
YKL055C	OAR1	DEL	0.283006	1.12661	0.704808
YNL222W	SSU72	DAMP	0.546871	0.862207	0.704539
YLR368W	MDM30	DEL	0.262177	1.14397	0.703075
YCR081W	SRB8	DEL	0.372376	1.03196	0.70217
YLR087C	CSF1	DEL	1.02598	0.378068	0.702022
YBL100C	YBL100C	DEL	1.39383	0.00853088	0.701183
YGL077C	HNM1	DEL	1.65406	-0.252587	0.700739
YAL068C	PAU8	DEL	0.999983	0.398891	0.699437
YDR129C	SAC6	DEL	1.23599	0.161775	0.698883
YCL040W	GLK1	DEL	-0.256951	1.65412	0.698586
YOR311C	DGK1	DEL	0.632513	0.761192	0.696853
YNL003C	PET8	DEL	0.399275	0.993052	0.696163
YHR070W	TRM5	DAMP	0.287102	1.10401	0.695554
YBR119W	MUD1	DEL	-0.269572	1.66034	0.695386
YNL287W	SEC21	DAMP	1.32716	0.0589517	0.693057
YGR270W	YTA7	DEL	1.05678	0.326697	0.691741
YOR200W	YOR200W	DEL	0.216668	1.16557	0.691118
YOR296W	YOR296W	DEL	0.296335	1.08489	0.690612
YLR379W	YLR379W	DAMP	0.886455	0.494124	0.69029
YBR248C	HIS7	DEL	1.33612	0.0444527	0.690288
YOR292C	YOR292C	DEL	2.11534	-0.737927	0.688707
YHR083W	SAM35	DAMP	-0.120236	1.49619	0.687979
YLR059C	REX2	DEL	0.928526	0.444665	0.686596
YBR028C	YPK3	DEL	-0.0455506	1.41779	0.686119
YNR071C	YNR071C	DEL	0.449575	0.92254	0.686057
YFR003C	YPI1	DAMP	1.52843	-0.156393	0.68602
YBR209W	YBR209W	DEL	0.626222	0.733733	0.679977
YHL020C	OPI1	DEL	0.794507	0.562605	0.678556
YGR253C	PUP2	DAMP	-0.958691	2.3137	0.677506
YBR132C	AGP2	DEL	0.296235	1.05735	0.676791
YBR087W	RFC5	DAMP	1.87894	-0.527019	0.675959
YJR039W	YJR039W	DEL	0.00564738	1.33943	0.672537
YOR119C	RIO1	DAMP	1.08518	0.258312	0.671746
YGL259W	YPS5	DEL	0.375132	0.965237	0.670184
YDL240W	LRG1	DEL	0.558129	0.780293	0.669211
YNR003C	RPC34	DAMP	0.15133	1.18526	0.668296
YGR188C	BUB1	DEL	0.741918	0.591061	0.666489
YBR023C	CHS3	DEL	1.75688	-0.424393	0.666242
YOL009C	MDM12	DEL	0.146274	1.18567	0.665972
YDL162C	YDL162C	DEL	0.415029	0.915387	0.665208
YHR209W	CRG1	DEL	0.302658	1.02765	0.665155
YDR306C	YDR306C	DEL	-0.152773	1.48219	0.664707
YEL009C	GCN4	DEL	0.756961	0.570608	0.663784
YBR251W	MRPS5	DEL	-0.856222	2.17649	0.660132
YCL034W	LSB5	DEL	1.41252	-0.0926765	0.659924
YLR242C	ARV1	DEL	2.0029	-0.683541	0.659682
YHR137W	ARO9	DEL	0.115513	1.20242	0.658965
YIL036W	CST6	DEL	-0.0788619	1.3945	0.65782
YLR011W	LOT6	DEL	1.92822	-0.612903	0.65766
YNL317W	PFS2	DAMP	0.848526	0.466626	0.657576
YNR013C	PHO91	DEL	1.27619	0.0367162	0.656453
YHL046C	PAU13	DEL	-0.0734082	1.38469	0.655639
YIR035C	YIR035C	DEL	0.184725	1.12451	0.654615
YGR170W	PSD2	DEL	0.897973	0.411103	0.654538
YPL266W	DIM1	DAMP	0.271412	1.03677	0.65409
YFR036W	CDC26	DEL	-0.408018	1.71534	0.653659
YER162C	RAD4	DEL	-0.180412	1.48746	0.653525
YGL162W	SUT1	DEL	0.640638	0.666249	0.653444
YDR465C	RMT2	DEL	0.421029	0.882425	0.651727
YNL291C	MID1	DEL	0.889765	0.412199	0.650982
YGL056C	SDS23	DEL	0.829688	0.470578	0.650133
YMR013C	SEC59	DAMP	0.627244	0.672621	0.649932
YGR291C	YGR291C	DEL	0.0800169	1.21734	0.648679
YML100W-A	YML100W-A	DEL	0.210283	1.08627	0.648275
YHR152W	SPO12	DEL	0.340274	0.953898	0.647086
YBR073W	RDH54	DEL	0.249475	1.04178	0.645628
YNL218W	MGS1	DEL	0.682487	0.607996	0.645241
YMR083W	ADH3	DEL	-0.13632	1.42328	0.643478
YCR057C	PWP2	DAMP	-0.0989789	1.38407	0.642547
YDL207W	GLE1	DAMP	0.614823	0.670017	0.64242
YPR153W	MAY24	DEL	0.00678667	1.27683	0.641806
YGR172C	YIP1	DAMP	1.36199	-0.0799937	0.640999
YOR135C	IRC14	DEL	1.10204	0.17932	0.640682
YCR004C	YCP4	DEL	0.170529	1.11069	0.640609
YER007C-A	TMA20	DEL	0.860268	0.42001	0.640139
YGL160W	AIM14	DEL	1.02258	0.255702	0.639141
YDR379W	RGA2	DEL	0.092329	1.18408	0.638205
YDR048C	YDR048C	DEL	-0.0144254	1.28924	0.637409
YBR257W	POP4	DAMP	0.210125	1.06468	0.637403
YML124C	TUB3	DEL	0.54804	0.726706	0.637373
YOR102W	YOR102W	DAMP	0.58993	0.683335	0.636632
YDL174C	DLD1	DEL	0.320181	0.952433	0.636307
YNR012W	URK1	DEL	0.657887	0.608726	0.633306
YBR240C	THI2	DEL	0.0111578	1.25051	0.630836
YAR014C	BUD14	DEL	1.04406	0.214112	0.629084
YML071C	COG8	DEL	-0.121921	1.37852	0.6283
YDR386W	MUS81	DEL	1.09921	0.156356	0.627782
YOR351C	MEK1	DEL	0.234247	1.02128	0.627765
YHR028C	DAP2	DEL	-0.064828	1.31978	0.627477
YHR009C	TDA3	DEL	0.333945	0.918513	0.626229
YPR071W	YPR071W	DEL	-0.438793	1.69035	0.625777
YPR191W	QCR2	DEL	-0.397127	1.64219	0.622533
YBL054W	TOD6	DEL	0.240149	0.998261	0.619205
YER164W	CHD1	DEL	0.27257	0.964342	0.618456
YHR008C	SOD2	DEL	0.00704725	1.22926	0.618154
YPR123C	YPR123C	DEL	-0.139284	1.37286	0.616788
YPL053C	KTR6	DEL	0.872732	0.358327	0.615529
YPR022C	SDD4	DEL	0.198509	1.03168	0.615095
YHR078W	YHR078W	DEL	0.815591	0.409176	0.612383
YNL052W	COX5A	DEL	-0.361065	1.58037	0.609655
YEL065W	SIT1	DEL	-0.0864467	1.30214	0.607848
YLR239C	LIP2	DEL	0.368568	0.846186	0.607377
YDR121W	DPB4	DEL	0.12545	1.08437	0.604909
YMR075W	RCO1	DEL	-0.318578	1.52582	0.603622
YNL072W	RNH201	DEL	0.340527	0.865471	0.602999
YBR005W	RCR1	DEL	-0.15824	1.36276	0.60226
YDR381W	YRA1	DAMP	0.13225	1.07047	0.601362
YBR026C	ETR1	DEL	0.456299	0.746241	0.60127
YHR150W	PEX28	DEL	-0.182981	1.38539	0.601207
YNL283C	WSC2	DEL	0.736306	0.46275	0.599528
YDR506C	GMC1	DEL	-0.285132	1.48335	0.599111
YDR046C	BAP3	DEL	1.22135	-0.0254087	0.597973
YIL100W	YIL100W	DEL	0.580728	0.614021	0.597374
YOL049W	GSH2	DEL	-0.365408	1.55982	0.597204
YNL238W	KEX2	DEL	0.954943	0.23875	0.596846
YKL134C	OCT1	DEL	0.153836	1.03851	0.596172
YAL034C	FUN19	DEL	1.23892	-0.0507825	0.594068
YLR190W	MMR1	DEL	0.62291	0.564892	0.593901
YKL007W	CAP1	DEL	0.622455	0.562367	0.592411
YLR269C	YLR269C	DEL	1.60238	-0.421651	0.590362
YDR194C	MSS116	DEL	0.289159	0.891258	0.590208
YDL105W	NSE4	DAMP	0.628081	0.551628	0.589855
YLR327C	TMA10	DEL	0.6401	0.538881	0.589491
YGR230W	BNS1	DEL	-0.283839	1.46263	0.589398
YMR207C	HFA1	DEL	0.481152	0.696235	0.588693
YDL161W	ENT1	DEL	0.625447	0.551888	0.588668
YDR334W	SWR1	DEL	0.761501	0.41199	0.586746
YDR503C	LPP1	DEL	0.347947	0.823194	0.58557
YJR108W	ABM1	DEL	0.181545	0.989483	0.585514
YGL220W	BOL2	DEL	1.07594	0.094198	0.585067
YDR414C	ERD1	DEL	0.246865	0.921473	0.584169
YNL277W	MET2	DEL	-0.0134761	1.18133	0.583929
YLL002W	RTT109	DEL	0.613375	0.553179	0.583277
YLR260W	LCB5	DEL	0.351692	0.814803	0.583248
YGR125W	YGR125W	DEL	0.440132	0.725285	0.582709
YMR290W-A	YMR290W-A	DAMP	1.09564	0.0682146	0.581925
YIL145C	PAN6	DEL	0.891963	0.270344	0.581154
YNL224C	SQS1	DEL	1.52665	-0.367163	0.579746
YIL026C	IRR1	DAMP	0.44825	0.710953	0.579602
YKR086W	PRP16	DAMP	0.761662	0.394852	0.578257
YNL235C	YNL235C	DEL	-0.228597	1.38373	0.577566
YDR459C	PFA5	DEL	0.853099	0.301301	0.5772
YLR271W	CMG1	DEL	0.707109	0.446141	0.576625
YLR228C	ECM22	DEL	1.16463	-0.0148313	0.574901
YDR198C	RKM2	DEL	0.856163	0.291139	0.573651
YPR042C	PUF2	DEL	0.824737	0.32214	0.573438
YDL046W	NPC2	DEL	0.502417	0.643538	0.572977
YMR154C	RIM13	DEL	-0.23406	1.37931	0.572627
YDL045W-A	MRP10	DEL	1.45433	-0.309629	0.572352
YLL007C	LMO1	DEL	0.832051	0.312178	0.572114
YBR243C	ALG7	DAMP	0.669571	0.474056	0.571813
YGL248W	PDE1	DEL	0.377688	0.765714	0.571701
YBR003W	COQ1	DEL	0.976335	0.16654	0.571438
YER045C	ACA1	DEL	-0.229981	1.37179	0.570905
YGL027C	CWH41	DEL	-0.524493	1.66452	0.570013
YOL151W	GRE2	DEL	0.688654	0.450672	0.569663
YDL212W	SHR3	DAMP	1.16711	-0.0292961	0.568905
YDR018C	YDR018C	DEL	-0.0670209	1.20181	0.567393
YBR277C	YBR277C	DEL	0.532715	0.59827	0.565493
YML076C	WAR1	DEL	0.111818	1.01618	0.563999
YKL041W	VPS24	DEL	-1.41555	2.53888	0.561665
YPL040C	ISM1	DEL	-0.384505	1.50632	0.560906
YKL127W	PGM1	DEL	1.52137	-0.4032	0.559083
YNL071W	LAT1	DEL	0.589417	0.52634	0.557878
YGR119C	NUP57	DAMP	0.87713	0.238129	0.557629
YPL079W	RPL21B	DEL	0.603407	0.51097	0.557188
YOR018W	ROD1	DEL	1.30974	-0.196499	0.556621
YNL259C	ATX1	DEL	0.129275	0.977128	0.553202
YLR121C	YPS3	DEL	0.00255002	1.10165	0.552098
YCR095C	OCA4	DEL	1.2482	-0.144609	0.551795
YER146W	LSM5	DAMP	0.392897	0.709485	0.551191
YDL030W	PRP9	DAMP	0.273727	0.827661	0.550694
YDL082W	RPL13A	DEL	-0.0152036	1.11574	0.550266
YOR373W	NUD1	DAMP	1.06939	0.0286432	0.549016
YDL149W	ATG9	DEL	0.180917	0.916455	0.548686
YLL038C	ENT4	DEL	0.335894	0.759675	0.547784
YJL062W	LAS21	DEL	0.935666	0.15664	0.546153
YBL104C	SEA4	DEL	0.821898	0.26985	0.545874
YBR084W	MIS1	DEL	-0.0932551	1.1849	0.545821
YNR024W	MPP6	DEL	0.622167	0.467197	0.544682
YML036W	CGI121	DEL	0.725684	0.363117	0.5444
YIL158W	AIM20	DEL	-0.268004	1.35649	0.544243
YOR128C	ADE2	DEL	0.0450241	1.04232	0.543672
YBR285W	YBR285W	DEL	0.792982	0.293368	0.543175
YDR309C	GIC2	DEL	-0.158	1.24422	0.543109
YJL047C	RTT101	DEL	1.12136	-0.0410499	0.540155
YLR099C	ICT1	DEL	1.16193	-0.0821267	0.539903
YDR252W	BTT1	DEL	0.372234	0.707124	0.539679
YBR088C	POL30	DAMP	0.784798	0.293003	0.5389
YBL091C-A	SCS22	DEL	-0.243467	1.31958	0.538057
YJL121C	RPE1	DEL	0.966602	0.109303	0.537953
YHR094C	HXT1	DEL	0.144805	0.930735	0.53777
YDR004W	RAD57	DEL	0.518156	0.555146	0.536651
YOL064C	MET22	DEL	1.71869	-0.646605	0.536043
YKR060W	UTP30	DEL	0.678645	0.393255	0.53595
YML002W	YML002W	DEL	1.2328	-0.161681	0.535558
YBL053W	YBL053W	DEL	0.320444	0.749542	0.534993
YOR120W	GCY1	DEL	0.482199	0.586747	0.534473
YGL093W	SPC105	DAMP	-0.18573	1.25266	0.533463
YDR528W	HLR1	DEL	0.181662	0.885	0.533331
YGL074C	YGL074C	DAMP	0.271268	0.790263	0.530766
YAL049C	AIM2	DEL	0.754203	0.307311	0.530757
YNL188W	KAR1	DAMP	-0.360697	1.42213	0.530715
YMR219W	ESC1	DEL	0.0857973	0.974915	0.530356
YDR063W	AIM7	DEL	0.0657147	0.989629	0.527672
YHR164C	DNA2	DAMP	1.02246	0.0327011	0.527581
YMR250W	GAD1	DEL	1.17147	-0.116885	0.527291
YDR061W	YDR061W	DEL	1.00797	0.0462755	0.527124
YMR173W	DDR48	DEL	-0.252118	1.30358	0.525733
YNL160W	YGP1	DEL	0.49293	0.5578	0.525365
YDL176W	YDL176W	DEL	0.927694	0.121907	0.5248
YGL146C	RRT6	DEL	-0.0080593	1.0554	0.523673
YDR047W	HEM12	DAMP	0.579063	0.465856	0.522459
YNL037C	IDH1	DEL	0.889796	0.152071	0.520934
YNR032W	PPG1	DEL	-0.482497	1.52286	0.52018
YIL164C	NIT1	DEL	-0.0773636	1.11739	0.520013
YMR184W	ADD37	DEL	0.511564	0.527155	0.51936
YOR374W	ALD4	DEL	0.43394	0.604727	0.519333
YFL046W	FMP32	DEL	0.547787	0.490475	0.519131
YDR279W	RNH202	DEL	0.256398	0.781835	0.519117
YGL111W	NSA1	DAMP	0.0105568	1.02729	0.518923
YOL011W	PLB3	DEL	0.0225738	1.01429	0.518432
YDL033C	SLM3	DEL	0.356254	0.680527	0.51839
YOR058C	ASE1	DEL	-1.1933	2.22876	0.51773
YNL239W	LAP3	DEL	-0.0058754	1.04036	0.517243
YOR209C	NPT1	DEL	0.492361	0.540172	0.516266
YOR337W	TEA1	DEL	1.39725	-0.364817	0.516215
YDR273W	DON1	DEL	0.734979	0.295294	0.515136
YNR015W	SMM1	DEL	1.23167	-0.203184	0.514243
YHL016C	DUR3	DEL	0.0799392	0.946318	0.513128
YHR120W	MSH1	DEL	0.287612	0.738255	0.512934
YKR087C	OMA1	DEL	0.274041	0.751302	0.512672
YNL077W	APJ1	DEL	-0.0111446	1.03505	0.511954
YGR106C	VOA1	DEL	0.49829	0.521976	0.510133
YKL090W	CUE2	DEL	-0.365556	1.38581	0.510129
YKL001C	MET14	DEL	-0.0909321	1.10924	0.509153
YMR088C	VBA1	DEL	-0.214312	1.23229	0.508987
YPR013C	CMR3	DEL	1.2885	-0.273525	0.507485
YIL156W	UBP7	DEL	0.726021	0.288566	0.507293
YIL149C	MLP2	DEL	0.09516	0.917728	0.506444
YNL325C	FIG4	DEL	0.27866	0.734196	0.506428
YJL198W	PHO90	DEL	-0.192397	1.20498	0.506293
YFR031C-A	RPL2A	DEL	0.266902	0.743614	0.505258
YHR180W	YHR180W	DEL	-0.466679	1.47689	0.505106
YMR062C	ARG7	DEL	0.00976297	0.999896	0.50483
YDL073W	AHK1	DEL	0.770472	0.238237	0.504354
YMR168C	CEP3	DAMP	0.17434	0.832717	0.503528
YLR144C	ACF2	DEL	0.21513	0.78918	0.502155
YPR144C	NOC4	DAMP	0.0410801	0.962544	0.501812
YGR289C	MAL11	DEL	1.19575	-0.192212	0.50177
YDR091C	RLI1	DAMP	-0.404015	1.40682	0.501403
YDR319C	YFT2	DEL	-0.0580145	1.05738	0.499684
YAL010C	MDM10	DEL	0.210911	0.78694	0.498926
YMR159C	ATG16	DEL	0.78958	0.206741	0.49816
YOR188W	MSB1	DEL	0.681604	0.313821	0.497713
YIL022W	TIM44	DAMP	-0.262988	1.25829	0.49765
YGR295C	COS6	DEL	0.0516714	0.942501	0.497086
YCR035C	RRP43	DAMP	1.05994	-0.0671085	0.496416
YCR086W	CSM1	DEL	0.250975	0.741111	0.496043
YPL089C	RLM1	DEL	0.168418	0.823121	0.495769
YFL040W	YFL040W	DEL	0.520445	0.470458	0.495451
YLR450W	HMG2	DEL	0.244378	0.746238	0.495308
YNL031C	HHT2	DEL	0.634372	0.355402	0.494887
YER003C	PMI40	DAMP	-0.0158152	1.00539	0.494788
YCL045C	EMC1	DEL	0.223729	0.765809	0.494769
YML099C	ARG81	DEL	0.267382	0.722079	0.494731
YNL288W	CAF40	DEL	0.39326	0.594957	0.494109
YJR003C	MRX12	DEL	-0.137743	1.12593	0.494094
YGR210C	YGR210C	DEL	-0.126428	1.11405	0.493809
YML118W	NGL3	DEL	0.185151	0.801283	0.493217
YMR125W	STO1	DEL	0.692515	0.292553	0.492534
YFL029C	CAK1	DAMP	0.867449	0.116774	0.492112
YNL005C	MRP7	DEL	0.3391	0.644509	0.491805
YLR015W	BRE2	DEL	0.0318689	0.948559	0.490214
YOR316C	COT1	DEL	-0.157376	1.13779	0.490209
YOR349W	CIN1	DEL	0.270438	0.709816	0.490127
YDL086W	YDL086W	DEL	0.20477	0.774454	0.489612
YGL121C	GPG1	DEL	0.443546	0.535672	0.489609
YBR230C	OM14	DEL	0.00295694	0.976109	0.489533
YDR020C	DAS2	DEL	0.730426	0.248593	0.48951
YJL046W	AIM22	DEL	0.388952	0.589996	0.489474
YGR073C	YGR073C	DAMP	-0.0131906	0.987582	0.487196
YDL238C	GUD1	DEL	-0.16498	1.13912	0.48707
YCL022C	YCL022C	DEL	1.63094	-0.657087	0.486925
YGR164W	YGR164W	DEL	0.234303	0.738652	0.486478
YOR125C	CAT5	DEL	0.348589	0.623539	0.486064
YGL022W	STT3	DAMP	0.660306	0.311603	0.485954
YLR446W	YLR446W	DEL	0.20275	0.768995	0.485873
YKR053C	YSR3	DEL	-0.143313	1.11428	0.485484
YDR401W	YDR401W	DEL	0.516782	0.453596	0.485189
YGL004C	RPN14	DEL	0.536441	0.433757	0.485099
YDL134C	PPH21	DEL	0.739256	0.230196	0.484726
YLL008W	DRS1	DAMP	0.263636	0.701815	0.482725
YDR115W	MRX14	DEL	-0.340603	1.30529	0.482344
YJR154W	YJR154W	DEL	-0.0356218	0.99966	0.482019
YBR273C	UBX7	DEL	-0.518051	1.4798	0.480875
YGL075C	MPS2	DAMP	-0.137126	1.0984	0.480635
YGR037C	ACB1	DEL	-0.102358	1.06352	0.480579
YPL083C	SEN54	DAMP	0.674078	0.286851	0.480465
YGR187C	HGH1	DEL	0.308058	0.652126	0.480092
YOR281C	PLP2	DAMP	1.44126	-0.481889	0.479685
YMR196W	YMR196W	DEL	-0.301446	1.25847	0.478512
YOL001W	PHO80	DEL	1.25216	-0.297384	0.477389
YHR001W-A	QCR10	DEL	1.69142	-0.739615	0.475902
YPL262W	FUM1	DEL	0.953569	-0.00536577	0.474102
YJL081C	ARP4	DAMP	0.659019	0.287231	0.473125
YGL114W	YGL114W	DEL	0.397766	0.548307	0.473037
YKL059C	MPE1	DAMP	0.326737	0.618823	0.47278
YDR533C	HSP31	DEL	0.281463	0.663034	0.472249
YPL267W	ACM1	DEL	0.0549299	0.888276	0.471603
YMR254C	YMR254C	DEL	0.09646	0.843636	0.470048
YNR042W	YNR042W	DEL	0.208333	0.731463	0.469898
YJL007C	YJL007C	DEL	0.509025	0.430078	0.469551
YOR306C	MCH5	DEL	1.40964	-0.471019	0.469309
YDR385W	EFT2	DEL	0.412754	0.525797	0.469276
YGR140W	CBF2	DAMP	-0.168656	1.10622	0.468783
YFL018C	LPD1	DEL	0.734265	0.203232	0.468748
YLR103C	CDC45	DAMP	1.74485	-0.808693	0.468078
YOL013C	HRD1	DEL	0.194048	0.742009	0.468028
YJL098W	SAP185	DEL	0.696461	0.239175	0.467818
YPR073C	LTP1	DEL	-0.466733	1.40221	0.467738
YPL047W	SGF11	DEL	-0.437083	1.37242	0.467669
YDR267C	CIA1	DAMP	1.38865	-0.45358	0.467538
YPR061C	JID1	DEL	0.526296	0.408741	0.467519
YHR093W	AHT1	DEL	-0.262542	1.19672	0.46709
YBR219C	YBR219C	DEL	1.43679	-0.502666	0.46706
YPR151C	SUE1	DEL	0.360569	0.570756	0.465663
YCR020C	PET18	DEL	0.373619	0.557499	0.465559
YMR023C	MSS1	DEL	-0.606086	1.53717	0.465542
YGR004W	PEX31	DEL	0.942414	-0.0120005	0.465207
YGR050C	YGR050C	DEL	0.560137	0.367527	0.463832
YIR011C	STS1	DAMP	0.139683	0.785756	0.462719
YDR083W	RRP8	DEL	-0.866283	1.79067	0.462191
YKL062W	MSN4	DEL	1.43949	-0.520261	0.459616
YLR292C	SEC72	DEL	1.09009	-0.17105	0.459522
YNL314W	DAL82	DEL	1.26939	-0.352355	0.458517
YNL079C	TPM1	DEL	0.243246	0.673757	0.458501
YKL096W-A	CWP2	DEL	1.46266	-0.545765	0.45845
YDR490C	PKH1	DEL	0.530219	0.386506	0.458362
YJL130C	URA2	DEL	-0.471515	1.38791	0.4582
YHR023W	MYO1	DAMP	-0.0359174	0.951092	0.457587
YNR041C	COQ2	DEL	0.045319	0.867627	0.456473
YEL032W	MCM3	DAMP	0.496	0.416786	0.456393
YKL011C	CCE1	DEL	0.359946	0.551828	0.455887
YBR242W	YBR242W	DEL	0.3517	0.558939	0.45532
YIL068C	SEC6	DAMP	0.207819	0.700975	0.454397
YKL176C	LST4	DEL	0.134179	0.774579	0.454379
YDR371W	CTS2	DEL	1.14535	-0.237082	0.454133
YDL125C	HNT1	DEL	1.47361	-0.566026	0.453792
YBR068C	BAP2	DEL	0.362311	0.544276	0.453293
YFL017W-A	SMX2	DAMP	0.714086	0.190992	0.452539
YGR147C	NAT2	DAMP	0.139742	0.764373	0.452057
YER073W	ALD5	DEL	-0.108029	1.01091	0.45144
YER030W	CHZ1	DEL	0.271778	0.631026	0.451402
YMR167W	MLH1	DEL	1.33364	-0.431713	0.450966
YHR195W	NVJ1	DEL	0.108583	0.791978	0.45028
YDR526C	YDR526C	DAMP	0.826431	0.0732726	0.449852
YPR157W	TDA6	DEL	0.0033615	0.894537	0.448949
YLR312C	ATG39	DEL	0.219948	0.674561	0.447254
YOL128C	YGK3	DEL	0.330997	0.560604	0.4458
YDR479C	PEX29	DEL	0.801345	0.0898442	0.445595
YDL032W	YDL032W	DEL	0.19481	0.695262	0.445036
YNL264C	PDR17	DEL	1.26724	-0.379407	0.443916
YIL095W	PRK1	DEL	0.992242	-0.105796	0.443223
YOR049C	RSB1	DEL	0.817387	0.0687353	0.443061
YBR014C	GRX7	DEL	0.552651	0.333289	0.44297
YML005W	TRM12	DEL	0.608285	0.277396	0.44284
YBR037C	SCO1	DEL	-0.0492703	0.933292	0.442011
YNL140C	YNL140C	DEL	0.568806	0.3147	0.441753
YJR144W	MGM101	DEL	-0.125386	1.00558	0.440095
YLR457C	NBP1	DAMP	0.608765	0.271133	0.439949
YER135C	YER135C	DEL	0.501408	0.37697	0.439189
YGL101W	YGL101W	DEL	0.0864344	0.791643	0.439039
YFR045W	YFR045W	DEL	0.00402791	0.87393	0.438979
YDR476C	YDR476C	DEL	0.386295	0.490632	0.438463
YBR053C	YBR053C	DEL	-0.0447266	0.921291	0.438282
YBL063W	KIP1	DEL	-0.0905755	0.966827	0.438126
YDR070C	FMP16	DEL	0.129018	0.74672	0.437869
YIL091C	UTP25	DAMP	0.311655	0.562724	0.437189
YDR428C	BNA7	DEL	0.348874	0.523355	0.436115
YLL009C	COX17	DEL	1.17077	-0.298716	0.436026
YMR312W	ELP6	DEL	1.21879	-0.346758	0.436014
YBL059W	YBL059W	DEL	-0.0424042	0.913634	0.435615
YHR136C	SPL2	DEL	0.821141	0.0485583	0.43485
YPL260W	CUB1	DEL	1.19127	-0.321575	0.434846
YER075C	PTP3	DEL	0.484613	0.383609	0.434111
YJL102W	MEF2	DEL	0.766728	0.101271	0.434
YPR156C	TPO3	DEL	1.2452	-0.377919	0.433639
YKL073W	LHS1	DEL	0.925614	-0.0602181	0.432698
YCR022C	YCR022C	DEL	1.66236	-0.797946	0.432205
YPL008W	CHL1	DEL	-0.405775	1.26931	0.431768
YDR331W	GPI8	DAMP	1.27855	-0.416042	0.431256
YGL037C	PNC1	DEL	-0.133022	0.995465	0.431221
YOR356W	CIR2	DEL	0.34873	0.513446	0.431088
YLR352W	YLR352W	DEL	0.118974	0.743121	0.431047
YOR276W	CAF20	DEL	0.727939	0.133801	0.43087
YDL056W	MBP1	DEL	0.210208	0.651345	0.430777
YEL017W	GTT3	DEL	0.918532	-0.0577565	0.430388
YFR046C	CNN1	DEL	1.70185	-0.842796	0.429525
YNR051C	BRE5	DEL	0.178686	0.679346	0.429016
YNL319W	YNL319W	DEL	-0.265212	1.12321	0.428996
YBR137W	YBR137W	DEL	0.192329	0.664972	0.428651
YKL030W	YKL030W	DEL	0.751506	0.105026	0.428266
YJR125C	ENT3	DEL	0.191843	0.664564	0.428204
YDR238C	SEC26	DAMP	-0.459396	1.3153	0.42795
YIR037W	HYR1	DEL	0.938813	-0.0831956	0.427809
YDL036C	PUS9	DEL	0.049131	0.806343	0.427737
YGR024C	THG1	DAMP	1.45772	-0.605638	0.426041
YJL195C	YJL195C	DAMP	0.664454	0.184733	0.424594
YKL107W	YKL107W	DEL	-0.0169383	0.864414	0.423738
YJL191W	RPS14B	DEL	0.742704	0.103585	0.423145
YOR140W	SFL1	DEL	0.933414	-0.0890868	0.422164
YMR282C	AEP2	DEL	-0.172627	1.01471	0.421041
YJL214W	HXT8	DEL	0.416522	0.425329	0.420925
YBR007C	DSF2	DEL	0.738331	0.103436	0.420883
YMR042W	ARG80	DEL	0.466412	0.372033	0.419223
YPR048W	TAH18	DAMP	-0.390435	1.22882	0.419191
YLR344W	RPL26A	DEL	0.138678	0.699654	0.419166
YPR051W	MAK3	DEL	-0.194025	1.03232	0.41915
YGL015C	YGL015C	DEL	0.802525	0.0343277	0.418427
YLR433C	CNA1	DEL	0.294202	0.540407	0.417305
YOR033C	EXO1	DEL	0.495242	0.33934	0.417291
YHR112C	YHR112C	DEL	0.251577	0.582437	0.417007
YLR455W	PDP3	DEL	0.600428	0.230955	0.415692
YLR114C	AVL9	DEL	0.384946	0.444667	0.414806
YOR315W	SFG1	DEL	0.581106	0.247304	0.414205
YOR091W	TMA46	DEL	0.918952	-0.0911985	0.413877
YBL062W	YBL062W	DEL	1.93486	-1.10811	0.413379
YJR010W	MET3	DEL	1.33685	-0.51142	0.412714
YFL007W	BLM10	DEL	0.37416	0.449874	0.412017
YLR180W	SAM1	DEL	0.759545	0.0641259	0.411836
YGR030C	POP6	DAMP	0.480282	0.339924	0.410103
YDL164C	CDC9	DAMP	0.0674019	0.752694	0.410048
YLR218C	COA4	DEL	-0.0991769	0.917983	0.409403
YMR031C	EIS1	DEL	-0.482104	1.30018	0.409039
YDR098C	GRX3	DEL	0.442721	0.37533	0.409026
YER098W	UBP9	DEL	-0.00485921	0.818733	0.406937
YDL023C	YDL023C	DEL	0.35682	0.453434	0.405127
YKL108W	SLD2	DAMP	1.08721	-0.278775	0.404219
YKL087C	CYT2	DEL	-0.00962332	0.81799	0.404183
YFL010W-A	AUA1	DEL	1.12691	-0.320453	0.403228
YHL039W	EFM1	DEL	0.62671	0.179062	0.402886
YOR215C	AIM41	DEL	1.16061	-0.35496	0.402823
YJL050W	MTR4	DAMP	0.610807	0.192294	0.401551
YDR311W	TFB1	DAMP	-0.128091	0.92989	0.4009
YDR247W	VHS1	DEL	0.206556	0.594463	0.40051
YOR206W	NOC2	DAMP	1.26495	-0.464808	0.400071
YFR016C	YFR016C	DEL	0.181329	0.615961	0.398645
YNR017W	TIM23	DAMP	0.595803	0.201141	0.398472
YHR003C	TCD1	DEL	0.555077	0.240649	0.397863
YER056C-A	RPL34A	DEL	0.405112	0.390464	0.397788
YGR223C	HSV2	DEL	1.26359	-0.468808	0.39739
YPR062W	FCY1	DEL	0.110115	0.683787	0.396951
YOR184W	SER1	DEL	0.25921	0.533555	0.396383
YGR240C	PFK1	DEL	-0.116758	0.908682	0.395962
YOR282W	YOR282W	DAMP	0.264708	0.522559	0.393634
YEL053C	MAK10	DEL	-0.544945	1.33181	0.39343
YKL169C	YKL169C	DEL	-0.50323	1.28936	0.393065
YMR105C	PGM2	DEL	-0.107867	0.893895	0.393014
YDL225W	SHS1	DEL	-0.0344988	0.819973	0.392737
YDR321W	ASP1	DEL	0.414502	0.370247	0.392374
YDR019C	GCV1	DEL	0.145727	0.638755	0.392241
YER025W	GCD11	DAMP	0.468896	0.315503	0.392199
YBL052C	SAS3	DEL	0.369045	0.415232	0.392138
YGL228W	SHE10	DEL	0.357376	0.426823	0.392099
YDR079W	PET100	DEL	0.267771	0.515647	0.391709
YBR188C	NTC20	DEL	0.244187	0.538846	0.391517
YIL063C	YRB2	DAMP	0.381688	0.400874	0.391281
YHL010C	ETP1	DEL	0.478943	0.303291	0.391117
YGR220C	MRPL9	DEL	0.496801	0.284987	0.390894
YLR002C	NOC3	DAMP	0.527887	0.25337	0.390628
YBR261C	TAE1	DEL	0.75434	0.023285	0.388813
YBR019C	GAL10	DEL	0.653352	0.121748	0.38755
YJL169W	YJL169W	DEL	1.01555	-0.24094	0.387306
YLR438C-A	LSM3	DAMP	0.137177	0.636646	0.386912
YGR196C	FYV8	DEL	-0.0519354	0.823168	0.385616
YPL058C	PDR12	DEL	0.483475	0.286661	0.385068
YOR025W	HST3	DEL	0.401592	0.368476	0.385034
YLR262C-A	TMA7	DEL	0.261212	0.507633	0.384422
YIL085C	KTR7	DEL	-0.131939	0.898496	0.383278
YLL052C	AQY2	DEL	1.3687	-0.602976	0.382862
YDL189W	RBS1	DEL	-0.0269779	0.789663	0.381343
YJL025W	RRN7	DAMP	0.762954	-0.000992916	0.38098
YHL003C	LAG1	DEL	-0.553036	1.3139	0.380434
YFR015C	GSY1	DEL	0.28795	0.472576	0.380263
YBR270C	BIT2	DEL	1.06181	-0.301616	0.380099
YCL030C	HIS4	DEL	0.0789636	0.680564	0.379764
YDR491C	YDR491C	DEL	0.102797	0.656703	0.37975
YFR044C	DUG1	DEL	0.00564426	0.75229	0.378967
YKR097W	PCK1	DEL	-0.471469	1.22916	0.378843
YER090W	TRP2	DEL	-2.2514	3.00811	0.378355
YFR011C	MIC19	DEL	0.149536	0.606916	0.378226
YBR241C	YBR241C	DEL	0.241378	0.514193	0.377785
YMR161W	HLJ1	DEL	0.40896	0.346123	0.377541
YPL014W	CIP1	DEL	0.171294	0.583781	0.377538
YDR135C	YCF1	DEL	0.443064	0.311528	0.377296
YBR116C	YBR116C	DEL	1.04923	-0.296205	0.376511
YMR182C	RGM1	DEL	-0.00777186	0.759525	0.375877
YDR415C	YDR415C	DEL	-0.085363	0.835643	0.37514
YGL083W	SCY1	DEL	1.36764	-0.618146	0.374745
YDL151C	BUD30	DEL	0.0714316	0.675997	0.373715
YNR030W	ALG12	DEL	0.311987	0.432143	0.372065
YGR211W	ZPR1	DAMP	-0.400469	1.14458	0.372054
YER066C-A	YER066C-A	DEL	-0.149072	0.89313	0.372029
YLR421C	RPN13	DEL	0.117607	0.625141	0.371374
YER047C	SAP1	DEL	0.181068	0.561517	0.371293
YBR042C	CST26	DEL	0.510756	0.23161	0.371183
YER064C	VHR2	DEL	-0.266528	1.00809	0.370781
YCR059C	YIH1	DEL	0.941126	-0.201082	0.370022
YML055W	SPC2	DEL	0.501524	0.235941	0.368733
YHR198C	AIM18	DEL	0.915412	-0.179618	0.367897
YOR095C	RKI1	DAMP	0.715558	0.0198981	0.367728
YER079W	YER079W	DEL	-0.122837	0.857997	0.36758
YOR003W	YSP3	DEL	-0.693259	1.42691	0.366823
YDL230W	PTP1	DEL	-0.153005	0.886365	0.36668
YER056C	FCY2	DEL	0.537908	0.194206	0.366057
YPR096C	YPR096C	DEL	0.0369409	0.694769	0.365855
YAL011W	SWC3	DEL	1.77269	-1.04354	0.364577
YIL074C	SER33	DEL	0.114595	0.61207	0.363333
YDL079C	MRK1	DEL	-0.0156103	0.742082	0.363236
YHR151C	MTC6	DEL	-0.0631374	0.78801	0.362437
YLR278C	YLR278C	DEL	0.51935	0.205326	0.362338
YMR149W	SWP1	DAMP	0.246366	0.478276	0.362321
YGR215W	RSM27	DEL	-0.202252	0.926566	0.362157
YMR160W	YMR160W	DEL	-0.00775594	0.730686	0.361465
YGL057C	GEP7	DEL	0.313157	0.409721	0.361439
YGR129W	SYF2	DEL	0.829115	-0.106958	0.361079
YHR157W	REC104	DEL	0.0202068	0.70128	0.360744
YJL215C	YJL215C	DEL	0.566701	0.153382	0.360041
YBR252W	DUT1	DAMP	0.542691	0.177086	0.359889
YER120W	SCS2	DEL	0.536958	0.179777	0.358367
YLR061W	RPL22A	DEL	0.141173	0.575508	0.35834
YFR002W	NIC96	DAMP	0.880055	-0.164048	0.358003
YCR052W	RSC6	DAMP	0.201025	0.514099	0.357562
YML034C-A	YML034C-A	DEL	1.23884	-0.524046	0.357399
YDR337W	MRPS28	DEL	-0.013144	0.726449	0.356653
YDR304C	CPR5	DEL	0.0234267	0.689758	0.356592
YML007W	YAP1	DEL	0.879369	-0.168305	0.355532
YNL272C	SEC2	DAMP	-0.166713	0.877635	0.355461
YDR222W	YDR222W	DEL	-0.0674602	0.777228	0.354884
YDR193W	YDR193W	DEL	0.0968927	0.612145	0.354519
YDR380W	ARO10	DEL	-0.274	0.98246	0.35423
YBL005W	PDR3	DEL	0.275289	0.432181	0.353735
YAR028W	YAR028W	DEL	0.68191	0.0245045	0.353207
YGL139W	FLC3	DEL	1.16449	-0.458256	0.353119
YHR133C	NSG1	DEL	0.254176	0.451617	0.352896
YLR184W	YLR184W	DEL	-1.1192	1.82268	0.351738
YJL069C	UTP18	DAMP	-0.377634	1.08009	0.351228
YHR022C	YHR022C	DEL	0.228757	0.470818	0.349788
YEL030W	ECM10	DEL	0.0363396	0.663094	0.349717
YAL044C	GCV3	DEL	0.626368	0.0729003	0.349634
YDR370C	DXO1	DEL	0.961822	-0.264073	0.348874
YJL035C	TAD2	DAMP	1.20954	-0.512131	0.348704
YBR035C	PDX3	DEL	0.685541	0.0105165	0.348029
YMR026C	PEX12	DEL	0.895564	-0.200617	0.347474
YPR127W	YPR127W	DEL	1.16841	-0.474093	0.347156
YLR032W	RAD5	DEL	0.371486	0.322458	0.346972
YMR139W	RIM11	DEL	0.928708	-0.235896	0.346406
YBL061C	SKT5	DEL	0.45045	0.241679	0.346065
YFR035C	YFR035C	DEL	1.03918	-0.347368	0.345905
YKL053C-A	MDM35	DEL	0.125484	0.566208	0.345846
YKL040C	NFU1	DEL	1.28842	-0.597255	0.345584
YFL030W	AGX1	DEL	0.0515772	0.638922	0.34525
YPR171W	BSP1	DEL	-0.161291	0.849378	0.344044
YER132C	PMD1	DEL	0.365056	0.32287	0.343963
YBR143C	SUP45	DAMP	0.0373013	0.650438	0.34387
YDR527W	RBA50	DAMP	-0.0362375	0.723905	0.343834
YCR076C	FUB1	DEL	-0.385049	1.07262	0.343784
YNL056W	OCA2	DEL	-0.156401	0.843906	0.343753
YCR093W	CDC39	DAMP	0.278982	0.407462	0.343222
YML077W	BET5	DAMP	-1.82021	2.50659	0.343191
YDR199W	YDR199W	DEL	-0.276326	0.961597	0.342635
YML122C	YML122C	DEL	0.706389	-0.0219175	0.342236
YGL216W	KIP3	DEL	-0.346677	1.03106	0.34219
YLR354C	TAL1	DEL	0.699064	-0.0147092	0.342177
YOR002W	ALG6	DEL	0.168639	0.514931	0.341785
YNL307C	MCK1	DEL	-1.47771	2.15936	0.340826
YNL004W	HRB1	DEL	0.721425	-0.0399859	0.34072
YGR015C	YGR015C	DEL	-0.0165626	0.697681	0.340559
YAL032C	PRP45	DAMP	0.57471	0.105966	0.340338
YJR110W	YMR1	DEL	0.135672	0.541285	0.338479
YHR061C	GIC1	DEL	0.1463	0.529932	0.338116
YMR172W	HOT1	DEL	0.480191	0.193828	0.33701
YKL124W	SSH4	DEL	0.117375	0.555384	0.336379
YOR330C	MIP1	DEL	0.266323	0.40395	0.335137
YKR002W	PAP1	DAMP	0.156656	0.513264	0.33496
YNL208W	YNL208W	DEL	0.745856	-0.0773586	0.334249
YGR028W	MSP1	DEL	0.980371	-0.31239	0.33399
YHR080C	LAM4	DEL	0.674985	-0.00996695	0.332509
YMR089C	YTA12	DEL	0.117071	0.547536	0.332304
YLR224W	UCC1	DEL	-0.0591034	0.723098	0.331997
YLL018C-A	COX19	DEL	-0.242205	0.905669	0.331732
YHR176W	FMO1	DEL	1.44619	-0.783233	0.331478
YOR063W	RPL3	DAMP	-0.350308	1.01319	0.331442
YOR214C	SPR2	DEL	0.3452	0.313774	0.329487
YLR266C	PDR8	DEL	0.0424026	0.614998	0.3287
YDR484W	VPS52	DEL	-3.52092	4.17433	0.326704
YDL007W	RPT2	DAMP	-0.710605	1.36369	0.32654
YDR234W	LYS4	DEL	1.00138	-0.348372	0.326506
YDR286C	YDR286C	DEL	0.239025	0.412773	0.325899
YOR368W	RAD17	DEL	0.42493	0.226136	0.325533
YGL231C	EMC4	DEL	0.800236	-0.150222	0.325007
YCL038C	ATG22	DEL	-0.114183	0.763438	0.324628
YMR191W	SPG5	DEL	0.653249	-0.00402827	0.324611
YDR314C	RAD34	DEL	-0.389547	1.03724	0.323848
YGL124C	MON1	DEL	0.339115	0.308326	0.323721
YLR424W	SPP382	DAMP	0.113086	0.533404	0.323245
YJL012C	VTC4	DEL	0.236243	0.409562	0.322902
YDR516C	EMI2	DEL	0.457454	0.187764	0.322609
YDR112W	IRC2	DEL	-0.459889	1.10486	0.322484
YGL241W	KAP114	DEL	0.430594	0.213235	0.321914
YJL093C	TOK1	DEL	-0.0577797	0.700266	0.321243
YCR073W-A	SOL2	DEL	0.756419	-0.114265	0.321077
YNL252C	MRPL17	DEL	-0.523296	1.16518	0.320943
YMR322C	SNO4	DEL	0.888436	-0.247854	0.320291
YOL003C	PFA4	DEL	0.356643	0.283679	0.320161
YGR273C	YGR273C	DEL	0.986228	-0.346637	0.319795
YER140W	EMP65	DEL	-0.211457	0.850422	0.319483
YLR286C	CTS1	DEL	1.35173	-0.714724	0.318504
YOR015W	YOR015W	DEL	0.278487	0.356203	0.317345
YCR075C	ERS1	DEL	-0.082263	0.716665	0.317201
YIL019W	FAF1	DAMP	0.408582	0.225012	0.316797
YBL049W	MOH1	DEL	0.369901	0.26315	0.316525
YFR007W	YFH7	DEL	0.858237	-0.225366	0.316436
YNR034W	SOL1	DEL	1.30319	-0.670389	0.316401
YER150W	SPI1	DEL	0.0280628	0.603634	0.315849
YDR272W	GLO2	DEL	0.0864372	0.544163	0.3153
YLR453C	RIF2	DEL	0.690451	-0.0642942	0.313078
YML058W	SML1	DEL	0.750645	-0.124719	0.312963
YBL069W	AST1	DEL	0.0743573	0.551384	0.312871
YCR090C	YCR090C	DEL	0.681181	-0.0554885	0.312846
YPR098C	YPR098C	DEL	0.384664	0.237966	0.311315
YOR054C	VHS3	DEL	0.853927	-0.232123	0.310902
YHR123W	EPT1	DEL	0.328657	0.292138	0.310397
YDL135C	RDI1	DEL	0.466542	0.152456	0.309499
YLR232W	YLR232W	DEL	0.0689463	0.549647	0.309296
YJL206C	YJL206C	DEL	0.39127	0.226893	0.309081
YGR248W	SOL4	DEL	-0.0541025	0.672093	0.308995
YKR074W	AIM29	DEL	0.25003	0.363979	0.307005
YMR122C	YMR122C	DEL	-0.33803	0.951702	0.306836
YBR204C	LDH1	DEL	-0.00844755	0.621847	0.3067
YBR089C-A	NHP6B	DEL	0.763056	-0.149746	0.306655
YHR097C	YHR097C	DEL	-0.260021	0.873169	0.306574
YDL037C	BSC1	DEL	0.864834	-0.253092	0.305871
YDR482C	CWC21	DEL	0.0283938	0.582621	0.305507
YHR103W	SBE22	DEL	0.168966	0.441542	0.305254
YLR008C	PAM18	DAMP	0.321251	0.288652	0.304951
YNR032C-A	HUB1	DEL	0.281438	0.327195	0.304317
YLR108C	YLR108C	DEL	0.804893	-0.196624	0.304134
YBR055C	PRP6	DAMP	1.36911	-0.761744	0.303685
YOL024W	YOL024W	DEL	-0.410693	1.01786	0.303585
YDL157C	YDL157C	DEL	1.60943	-1.00318	0.303128
YDR518W	EUG1	DEL	0.82342	-0.217351	0.303035
YGR026W	YGR026W	DEL	0.461013	0.144639	0.302826
YGR054W	YGR054W	DEL	0.011593	0.590166	0.300879
YOL030W	GAS5	DEL	-1.09875	1.69983	0.300542
YHR170W	NMD3	DAMP	-0.721724	1.32218	0.30023
YKR098C	UBP11	DEL	-0.279754	0.879172	0.299709
YJL128C	PBS2	DEL	0.393226	0.204018	0.298622
YLR166C	SEC10	DAMP	0.204082	0.393035	0.298559
YHR125W	YHR125W	DEL	0.101663	0.49467	0.298167
YLR178C	TFS1	DEL	0.832497	-0.236178	0.29816
YCR006C	YCR006C	DEL	0.0945087	0.499958	0.297233
YLR105C	SEN2	DAMP	0.732734	-0.139171	0.296781
YGL260W	YGL260W	DEL	0.232053	0.361402	0.296727
YLR247C	IRC20	DEL	0.798578	-0.20674	0.295919
YJL095W	BCK1	DEL	-0.773158	1.36462	0.295731
YJL072C	PSF2	DAMP	0.448995	0.141967	0.295481
YJL057C	IKS1	DEL	0.39497	0.193566	0.294268
YNL101W	AVT4	DEL	0.845445	-0.25724	0.294102
YBR066C	NRG2	DEL	0.45072	0.13719	0.293955
YER020W	GPA2	DEL	0.52381	0.0634061	0.293608
YHR086W	NAM8	DEL	0.730892	-0.143957	0.293467
YOL014W	YOL014W	DEL	0.248224	0.337488	0.292856
YPR124W	CTR1	DEL	-0.133773	0.718949	0.292588
YLR095C	IOC2	DEL	0.0188401	0.566067	0.292454
YPL252C	YAH1	DAMP	-0.544014	1.1272	0.291592
YDL216C	RRI1	DEL	0.66553	-0.086132	0.289699
YDR288W	NSE3	DAMP	0.707935	-0.129517	0.289209
YNL070W	TOM7	DEL	0.023295	0.554926	0.289111
YPL022W	RAD1	DEL	0.238214	0.339849	0.289031
YOL052C-A	DDR2	DEL	-1.16001	1.73686	0.288428
YGL202W	ARO8	DEL	0.597325	-0.0205938	0.288366
YML069W	POB3	DAMP	0.727638	-0.151296	0.288171
YER167W	BCK2	DEL	0.42902	0.147203	0.288111
YDR249C	YDR249C	DEL	0.686034	-0.113311	0.286362
YNR011C	PRP2	DAMP	0.0670272	0.50475	0.285889
YIL035C	CKA1	DEL	1.69115	-1.11969	0.28573
YMR063W	RIM9	DEL	-0.211458	0.782347	0.285444
YHR110W	ERP5	DEL	0.348051	0.22226	0.285155
YGR174C	CBP4	DEL	-0.078315	0.648614	0.285149
YDR338C	YDR338C	DEL	0.237619	0.330795	0.284207
YLR143W	DPH6	DEL	0.558361	0.00966963	0.284015
YMR107W	SPG4	DEL	1.23559	-0.668592	0.283497
YHL026C	YHL026C	DEL	-0.10889	0.675591	0.283351
YOR227W	HER1	DEL	-0.433126	0.999729	0.283301
YDR203W	YDR203W	DEL	0.348961	0.217439	0.2832
YLR261C	VPS63	DEL	-1.16403	1.72986	0.282912
YJL066C	MPM1	DEL	0.384065	0.178726	0.281395
YLL061W	MMP1	DEL	-0.0582935	0.620994	0.28135
YJR043C	POL32	DEL	0.36734	0.195221	0.28128
YLR279W	YLR279W	DEL	0.47508	0.0869579	0.281019
YMR234W	RNH1	DEL	0.528538	0.0325258	0.280532
YHR202W	YHR202W	DEL	0.124972	0.435859	0.280415
YIL014W	MNT3	DEL	0.36439	0.194074	0.279232
YLR287C	YLR287C	DEL	-0.126958	0.68446	0.278751
YPR031W	NTO1	DEL	0.261392	0.295911	0.278652
YLR436C	ECM30	DEL	0.0806448	0.476177	0.278411
YHR115C	DMA1	DEL	-0.183207	0.737967	0.27738
YNL241C	ZWF1	DEL	0.171459	0.380927	0.276193
YDR001C	NTH1	DEL	0.359537	0.191938	0.275738
YPR058W	YMC1	DEL	-0.279631	0.830741	0.275555
YOR110W	TFC7	DAMP	0.313522	0.235697	0.274609
YMR304W	UBP15	DEL	1.03879	-0.4916	0.273595
YOR079C	ATX2	DEL	0.126509	0.419446	0.272978
YOR193W	PEX27	DEL	0.0331447	0.51207	0.272608
YKR067W	GPT2	DEL	0.356322	0.186443	0.271382
YKL132C	RMA1	DEL	-0.130225	0.671201	0.270488
YOR284W	HUA2	DEL	-0.148038	0.688103	0.270032
YPR026W	ATH1	DEL	0.226179	0.312841	0.26951
YCR092C	MSH3	DEL	-0.0460575	0.584625	0.269284
YJR145C	RPS4A	DEL	0.0218644	0.515595	0.26873
YGL166W	CUP2	DEL	-0.318095	0.855506	0.268705
YML018C	YML018C	DEL	0.420473	0.116056	0.268265
YMR255W	GFD1	DEL	-0.193073	0.728291	0.267609
YMR115W	MGR3	DEL	0.71553	-0.182754	0.266388
YDL144C	YDL144C	DEL	0.285352	0.247312	0.266332
YGL238W	CSE1	DAMP	0.373055	0.159081	0.266068
YER151C	UBP3	DEL	-0.0900733	0.622183	0.266055
YER035W	EDC2	DEL	0.393245	0.138009	0.265627
YGR156W	PTI1	DAMP	0.14236	0.388173	0.265267
YOR071C	NRT1	DEL	0.622308	-0.0918159	0.265246
YGR292W	MAL12	DEL	0.715763	-0.185562	0.265101
YKL069W	YKL069W	DEL	-0.138716	0.668396	0.26484
YJL090C	DPB11	DAMP	-0.272669	0.801878	0.264605
YJL158C	CIS3	DEL	0.0130622	0.515057	0.264059
YHR206W	SKN7	DEL	0.593838	-0.065757	0.264041
YPL067C	YPL067C	DEL	-0.149774	0.676849	0.263538
YMR150C	IMP1	DEL	0.829416	-0.302571	0.263423
YMR065W	KAR5	DEL	0.64478	-0.11944	0.26267
YOR278W	HEM4	DAMP	0.381099	0.142636	0.261867
YKL151C	NNR2	DEL	1.22823	-0.704569	0.261833
YPR086W	SUA7	DAMP	1.69395	-1.17071	0.261616
YKL150W	MCR1	DEL	0.238785	0.283212	0.260998
YNL054W	VAC7	DEL	0.0530526	0.468792	0.260922
YGL059W	PKP2	DEL	-0.266867	0.788652	0.260892
YOR133W	EFT1	DEL	0.406944	0.114689	0.260816
YLL058W	YLL058W	DEL	-0.0434633	0.564855	0.260696
YAR042W	SWH1	DEL	0.326199	0.193782	0.259991
YJL083W	TAX4	DEL	1.00435	-0.484952	0.259701
YDL203C	ACK1	DEL	0.683975	-0.165329	0.259323
YGL126W	SCS3	DEL	0.022507	0.495748	0.259127
YMR280C	CAT8	DEL	1.5278	-1.00985	0.258974
YJL091C	GWT1	DAMP	-1.30709	1.82477	0.258839
YMR245W	YMR245W	DEL	0.533259	-0.0159994	0.25863
YNL219C	ALG9	DEL	0.231498	0.285511	0.258504
YDR266C	HEL2	DEL	-1.55421	2.07039	0.258089
YML108W	YML108W	DEL	0.371024	0.144991	0.258008
YLR010C	TEN1	DAMP	1.42495	-0.909086	0.257929
YGR176W	YGR176W	DEL	0.518457	-0.00531894	0.256569
YAL001C	TFC3	DAMP	0.306795	0.205911	0.256353
YFR022W	ROG3	DEL	-0.403707	0.915793	0.256043
YPR006C	ICL2	DEL	0.35107	0.160956	0.256013
YMR326C	YMR326C	DEL	0.584279	-0.0743277	0.254976
YIR036C	IRC24	DEL	0.527913	-0.0183406	0.254786
YNL086W	SNN1	DEL	0.558625	-0.0495726	0.254526
YMR190C	SGS1	DEL	0.714349	-0.205386	0.254481
YOR121C	YOR121C	DEL	0.799701	-0.290915	0.254393
YGR059W	SPR3	DEL	0.181458	0.327254	0.254356
YDL110C	TMA17	DEL	1.07092	-0.562259	0.254329
YJL168C	SET2	DEL	0.531037	-0.0225303	0.254253
YKR079C	TRZ1	DAMP	-0.0210897	0.529538	0.254224
YBR169C	SSE2	DEL	-0.0350755	0.543259	0.254092
YFL034C-A	RPL22B	DEL	-0.0857679	0.593799	0.254015
YIL058W	YIL058W	DEL	-0.32275	0.830773	0.254012
YNL334C	SNO2	DEL	0.764201	-0.256341	0.25393
YNL316C	PHA2	DEL	-0.0824082	0.589449	0.25352
YMR144W	FDO1	DEL	-0.237584	0.742936	0.252676
YOR234C	RPL33B	DEL	0.147467	0.356302	0.251884
YBL043W	ECM13	DEL	0.278906	0.224488	0.251697
YDR117C	TMA64	DEL	0.491031	0.00904496	0.250038
YEL038W	UTR4	DEL	-0.374984	0.868628	0.246822
YHR051W	COX6	DEL	0.304406	0.189064	0.246735
YER063W	THO1	DEL	0.0114821	0.481459	0.246471
YNR075W	COS10	DEL	0.3008	0.189019	0.24491
YER166W	DNF1	DEL	-0.734396	1.22386	0.244733
YKL122C	SRP21	DAMP	0.44255	0.0466502	0.2446
YMR081C	ISF1	DEL	-0.443179	0.931558	0.244189
YKR009C	FOX2	DEL	0.281835	0.205132	0.243483
YDR011W	SNQ2	DEL	0.367762	0.117925	0.242843
YHR142W	CHS7	DEL	0.707054	-0.221455	0.242799
YNL240C	NAR1	DAMP	0.426385	0.0588018	0.242593
YCL027W	FUS1	DEL	0.568155	-0.0833625	0.242396
YNL081C	SWS2	DEL	-1.34253	1.82723	0.242347
YKL027W	TCD2	DEL	0.492262	-0.00760374	0.242329
YDL209C	CWC2	DAMP	0.657029	-0.172732	0.242148
YFL003C	MSH4	DEL	0.466383	0.0169274	0.241655
YJL119C	YJL119C	DEL	0.337783	0.144658	0.241221
YMR048W	CSM3	DEL	0.0244698	0.457264	0.240867
YEL049W	PAU2	DEL	-0.114282	0.592103	0.23891
YOL106W	YOL106W	DEL	-0.750941	1.22865	0.238853
YAL040C	CLN3	DEL	0.112075	0.365313	0.238694
YGL155W	CDC43	DAMP	0.618911	-0.14208	0.238416
YMR071C	TVP18	DEL	0.169635	0.306597	0.238116
YMR007W	YMR007W	DEL	0.853014	-0.378264	0.237375
YDR094W	YDR094W	DEL	-0.00635	0.480201	0.236925
YGR109C	CLB6	DEL	-0.0486855	0.522531	0.236923
YOL034W	SMC5	DAMP	0.751847	-0.279914	0.235967
YPL023C	MET12	DEL	0.531433	-0.0602351	0.235599
YLR401C	DUS3	DEL	0.99331	-0.522773	0.235269
YMR076C	PDS5	DAMP	0.0508738	0.418086	0.23448
YNL247W	YNL247W	DAMP	-0.273684	0.742596	0.234456
YDL120W	YFH1	DAMP	0.466814	0.00132504	0.23407
YML054C	CYB2	DEL	0.0681073	0.399546	0.233827
YFL027C	GYP8	DEL	-0.0231168	0.490602	0.233743
YMR267W	PPA2	DEL	-0.340171	0.806464	0.233147
YBL083C	YBL083C	DEL	0.0879931	0.377571	0.232782
YDL138W	RGT2	DEL	0.20237	0.262097	0.232234
YDR076W	RAD55	DEL	0.397121	0.0657651	0.231443
YDR049W	VMS1	DEL	-0.0352897	0.497007	0.230859
YIL126W	STH1	DAMP	1.3404	-0.87883	0.230785
YKL116C	PRR1	DEL	-0.420089	0.881349	0.23063
YNR053C	NOG2	DAMP	0.230474	0.230345	0.230409
YIL099W	SGA1	DEL	0.185617	0.2736	0.229609
YDL188C	PPH22	DEL	0.148586	0.309939	0.229262
YBR115C	LYS2	DEL	0.893002	-0.435998	0.228502
YCR069W	CPR4	DEL	-0.0364784	0.493367	0.228444
YGR198W	YPP1	DAMP	0.325853	0.129472	0.227662
YFL050C	ALR2	DEL	0.916355	-0.461335	0.22751
YOR100C	CRC1	DEL	0.172041	0.282224	0.227133
YMR138W	CIN4	DEL	0.108672	0.34352	0.226096
YNL106C	INP52	DEL	0.397149	0.0531262	0.225138
YGL161C	YIP5	DEL	0.86136	-0.411611	0.224874
YOR273C	TPO4	DEL	0.363065	0.0865059	0.224785
YGL158W	RCK1	DEL	-0.219126	0.668654	0.224764
YNL142W	MEP2	DEL	0.0972394	0.351788	0.224514
YEL004W	YEA4	DEL	-0.235302	0.68426	0.224479
YDR378C	LSM6	DEL	-0.131358	0.58014	0.224391
YLR113W	HOG1	DEL	-0.217961	0.666273	0.224156
YKL043W	PHD1	DEL	-0.331808	0.779436	0.223814
YBR152W	SPP381	DAMP	0.479242	-0.0341314	0.222555
YFL038C	YPT1	DAMP	-0.564855	1.00802	0.221584
YMR240C	CUS1	DAMP	-0.0228559	0.465634	0.221389
YKL138C-A	HSK3	DEL	0.215598	0.22611	0.220854
YBR278W	DPB3	DEL	-0.0541221	0.493625	0.219751
YOR381W	FRE3	DEL	0.00726704	0.432176	0.219721
YGR290W	YGR290W	DEL	0.0781675	0.36098	0.219574
YBR083W	TEC1	DEL	0.730347	-0.291525	0.219411
YJR006W	POL31	DAMP	0.053615	0.38359	0.218602
YOR099W	KTR1	DEL	1.09932	-0.662338	0.218491
YGR032W	GSC2	DEL	0.182401	0.254024	0.218213
YKL190W	CNB1	DEL	0.57633	-0.140976	0.217677
YFR013W	IOC3	DEL	0.379872	0.0520721	0.215972
YER170W	ADK2	DEL	0.22504	0.206258	0.215649
YPR172W	YPR172W	DEL	-0.0265565	0.457554	0.215499
YDL127W	PCL2	DEL	0.229819	0.199276	0.214548
YHR065C	RRP3	DAMP	0.193811	0.233535	0.213673
YNL265C	IST1	DEL	-0.137057	0.56292	0.212931
YHR114W	BZZ1	DEL	0.00553564	0.419628	0.212582
YKL202W	YKL202W	DEL	-0.520998	0.945907	0.212455
YNL273W	TOF1	DEL	-0.0526323	0.475592	0.21148
YOR237W	HES1	DEL	0.036303	0.386562	0.211432
YMR084W	YMR084W	DEL	0.338125	0.0846557	0.21139
YGL261C	PAU11	DEL	0.0276057	0.3949	0.211253
YGR076C	MRPL25	DEL	0.143315	0.279013	0.211164
YOL147C	PEX11	DEL	-0.506699	0.928899	0.2111
YMR194C-A	YMR194C-A	DEL	-0.267577	0.689156	0.210789
YIL122W	POG1	DEL	0.603583	-0.182487	0.210548
YNL242W	ATG2	DEL	-0.0791043	0.500032	0.210464
YMR316W	DIA1	DEL	-0.312952	0.732459	0.209754
YDR336W	MRX8	DEL	-0.416023	0.835389	0.209683
YOR378W	AMF1	DEL	0.288916	0.128452	0.208684
YML050W	AIM32	DEL	0.00324413	0.413671	0.208458
YHR049C-A	YHR049C-A	DEL	0.349776	0.0670667	0.208421
YOL020W	TAT2	DEL	0.999331	-0.582713	0.208309
YOR334W	MRS2	DEL	0.965172	-0.549152	0.20801
YEL052W	AFG1	DEL	0.115642	0.300032	0.207837
YER068C-A	YER068C-A	DEL	-0.215333	0.630434	0.207551
YBR099C	YBR099C	DEL	0.314575	0.0996604	0.207118
YOL141W	PPM2	DEL	-0.361207	0.774769	0.206781
YML051W	GAL80	DEL	0.731916	-0.31887	0.206523
YOR338W	YOR338W	DEL	0.844304	-0.432099	0.206102
YMR029C	FAR8	DEL	-0.698381	1.11054	0.206079
YFR018C	YFR018C	DEL	-0.263694	0.67546	0.205883
YDR228C	PCF11	DAMP	0.0773954	0.334054	0.205725
YOR298C-A	MBF1	DEL	0.232727	0.178389	0.205558
YOR090C	PTC5	DEL	0.325658	0.0850763	0.205367
YCR089W	FIG2	DEL	-0.370366	0.780204	0.204919
YER153C	PET122	DEL	0.106407	0.303236	0.204822
YBL057C	PTH2	DEL	0.472415	-0.0649074	0.203754
YML126C	ERG13	DAMP	0.65574	-0.248665	0.203538
YGL181W	GTS1	DEL	0.684994	-0.2781	0.203447
YNR073C	MAN2	DEL	0.467243	-0.0604811	0.203381
YBR214W	SDS24	DEL	1.37713	-0.970936	0.203097
YJL096W	MRPL49	DEL	-0.839614	1.24448	0.202432
YGL131C	SNT2	DEL	0.231425	0.172061	0.201743
YCL069W	VBA3	DEL	0.359593	0.0436316	0.201612
YJR131W	MNS1	DEL	-0.0255691	0.428673	0.201552
YML057C-A	YML057C-A	DEL	-0.163028	0.56487	0.200921
YDR387C	CIN10	DEL	0.491417	-0.0898729	0.200772
YMR135W-A	YMR135W-A	DEL	0.134297	0.267183	0.20074
YLR049C	YLR049C	DEL	1.11094	-0.710693	0.200123
YEL063C	CAN1	DEL	0.194187	0.205719	0.199953
YBR110W	ALG1	DAMP	-0.00959307	0.409229	0.199818
YDR501W	PLM2	DEL	0.843255	-0.443682	0.199787
YNR019W	ARE2	DEL	-0.743288	1.13891	0.197812
YDR240C	SNU56	DAMP	0.667287	-0.271915	0.197686
YOR379C	YOR379C	DEL	1.08963	-0.69542	0.197103
YDR095C	YDR095C	DEL	0.956564	-0.562485	0.19704
YIR018W	YAP5	DEL	0.648438	-0.2564	0.196019
YDL069C	CBS1	DEL	0.489435	-0.0976629	0.195886
YBR064W	YBR064W	DEL	0.254481	0.136787	0.195634
YKL128C	PMU1	DEL	0.114171	0.276836	0.195504
YOR298W	MUM3	DEL	-0.392823	0.783674	0.195425
YJL207C	LAA1	DEL	-0.247992	0.638841	0.195424
YOR108W	LEU9	DEL	0.0975339	0.292149	0.194841
YAL020C	ATS1	DEL	0.0459974	0.343395	0.194696
YLR382C	NAM2	DEL	-0.280155	0.667629	0.193737
YPL054W	LEE1	DEL	0.0048196	0.381772	0.193296
YNL099C	OCA1	DEL	-0.255275	0.641725	0.193225
YMR073C	IRC21	DEL	-0.8104	1.1965	0.193052
YNR045W	PET494	DEL	-0.682657	1.06775	0.192547
YBR155W	CNS1	DAMP	0.0727443	0.310196	0.19147
YDL059C	RAD59	DEL	0.330521	0.0502174	0.190369
YCR030C	SYP1	DEL	0.149558	0.230108	0.189833
YJR048W	CYC1	DEL	-0.0446967	0.423415	0.189359
YML067C	ERV41	DEL	1.10237	-0.723754	0.189308
YHL035C	VMR1	DEL	0.613509	-0.237264	0.188122
YHR042W	NCP1	DAMP	0.0313877	0.343925	0.187656
YOR085W	OST3	DEL	0.154141	0.220597	0.187369
YGL035C	MIG1	DEL	-0.185068	0.558974	0.186953
YEL067C	YEL067C	DEL	-0.34782	0.721114	0.186647
YMR256C	COX7	DEL	-0.0683094	0.441487	0.186589
YDR192C	NUP42	DEL	0.0525941	0.318423	0.185509
YOR146W	YOR146W	DAMP	0.311101	0.0584527	0.184777
YOR170W	YOR170W	DEL	0.137472	0.231024	0.184248
YPL026C	SKS1	DEL	0.496062	-0.128012	0.184025
YNR055C	HOL1	DEL	0.237667	0.13031	0.183989
YCR067C	SED4	DEL	0.582963	-0.215486	0.183738
YJR147W	HMS2	DEL	0.433097	-0.0657808	0.183658
YGL128C	CWC23	DAMP	0.426927	-0.0596297	0.183649
YER086W	ILV1	DEL	-0.527246	0.894504	0.183629
YNL105W	RRT16	DEL	0.182596	0.18448	0.183538
YKL099C	UTP11	DAMP	0.523483	-0.156873	0.183305
YMR036C	MIH1	DEL	0.34417	0.0210922	0.182631
YJR016C	ILV3	DAMP	0.178285	0.186615	0.18245
YER034W	YER034W	DEL	0.57579	-0.211973	0.181908
YGL152C	YGL152C	DEL	0.0978205	0.265288	0.181554
YJL133W	MRS3	DEL	0.289444	0.0730952	0.18127
YHR143W-A	RPC10	DEL	-0.0671433	0.429469	0.181163
YDL057W	YDL057W	DEL	0.446633	-0.0846944	0.180969
YAL046C	BOL3	DEL	0.450877	-0.0896715	0.180603
YKR101W	SIR1	DEL	-0.042683	0.403259	0.180288
YBR173C	UMP1	DEL	0.135825	0.223852	0.179838
YPR053C	YPR053C	DEL	-0.259793	0.619337	0.179772
YDL043C	PRP11	DAMP	0.679065	-0.320857	0.179104
YBR057C	MUM2	DEL	0.0657242	0.291157	0.178441
YBL101C	ECM21	DEL	0.243792	0.112364	0.178078
YLR177W	YLR177W	DEL	0.264221	0.0916172	0.177919
YNR064C	YNR064C	DEL	0.30571	0.0497561	0.177733
YOR131C	YOR131C	DEL	0.261982	0.0930461	0.177514
YDR210W	YDR210W	DEL	-0.11221	0.466659	0.177224
YNL339C	YRF1-6	DEL	0.577296	-0.223251	0.177022
YML090W	YML090W	DEL	-0.270582	0.622857	0.176137
YBR076W	ECM8	DEL	0.0751214	0.277076	0.176099
YGR216C	GPI1	DAMP	-0.0304257	0.382241	0.175908
YLR212C	TUB4	DAMP	0.42804	-0.0768613	0.175589
YDR530C	APA2	DEL	0.880218	-0.529376	0.175421
YAL034C-B	YAL034C-B	DEL	0.0976738	0.252844	0.175259
YJL172W	CPS1	DEL	-0.0438989	0.394073	0.175087
YCR051W	YCR051W	DEL	1.25391	-0.903794	0.175057
YDL178W	DLD2	DEL	0.67884	-0.329555	0.174642
YDR292C	SRP101	DAMP	-0.102371	0.451073	0.174351
YOR189W	IES4	DEL	0.274894	0.0737126	0.174304
YBR158W	AMN1	DEL	0.120539	0.227654	0.174097
YGR161C	RTS3	DEL	0.165653	0.182375	0.174014
YDR290W	YDR290W	DEL	0.888476	-0.540641	0.173918
YOR372C	NDD1	DAMP	0.0769781	0.270742	0.17386
YNL308C	KRI1	DAMP	0.222831	0.12462	0.173725
YIL079C	AIR1	DEL	0.286332	0.0593776	0.172855
YHR172W	SPC97	DAMP	0.174765	0.170694	0.17273
YMR109W	MYO5	DEL	0.587092	-0.243261	0.171916
YER104W	RTT105	DAMP	0.47864	-0.137216	0.170712
YCR010C	ADY2	DEL	0.538343	-0.198065	0.170139
YJL099W	CHS6	DEL	0.721248	-0.382268	0.16949
YHL029C	OCA5	DEL	0.287064	0.0515007	0.169283
YOR004W	UTP23	DAMP	0.563558	-0.225267	0.169146
YNL269W	BSC4	DEL	0.318178	0.0194672	0.168823
YMR260C	TIF11	DAMP	0.535902	-0.198401	0.16875
YGR053C	YGR053C	DEL	-0.156036	0.492475	0.16822
YNL108C	YNL108C	DEL	0.646148	-0.30984	0.168154
YBR061C	TRM7	DEL	0.0820929	0.252794	0.167443
YAR002C-A	ERP1	DEL	-0.134825	0.46888	0.167028
YAL060W	BDH1	DEL	0.0414733	0.292457	0.166965
YOL019W	YOL019W	DEL	0.0377029	0.295813	0.166758
YOR044W	IRC23	DEL	0.372721	-0.0411568	0.165782
YNL158W	PGA1	DAMP	-0.687152	1.01829	0.165571
YHR038W	RRF1	DEL	-0.0575088	0.388447	0.165469
YPR064W	YPR064W	DEL	0.198786	0.132081	0.165434
YBR184W	YBR184W	DEL	0.284099	0.0445624	0.16433
YIL114C	POR2	DEL	0.207789	0.120376	0.164082
YMR243C	ZRC1	DEL	0.199215	0.128614	0.163914
YMR170C	ALD2	DEL	0.0128894	0.313716	0.163303
YER158C	YER158C	DEL	-0.468764	0.795064	0.16315
YDR235W	PRP42	DAMP	-0.330655	0.654638	0.161991
YPR056W	TFB4	DAMP	-0.302364	0.623455	0.160546
YKR029C	SET3	DEL	0.04973	0.270936	0.160333
YJL193W	YJL193W	DEL	0.869306	-0.549146	0.16008
YIL117C	PRM5	DEL	0.0218049	0.296798	0.159301
YER187W	YER187W	DEL	-0.0851994	0.403611	0.159206
YLR093C	NYV1	DEL	0.544728	-0.22649	0.159119
YFR057W	YFR057W	DEL	0.107691	0.209144	0.158417
YLR274W	MCM5	DAMP	-0.338527	0.653455	0.157464
YOR304C-A	BIL1	DEL	-0.0849344	0.399141	0.157103
YMR299C	DYN3	DEL	-0.223251	0.534038	0.155393
YLL036C	PRP19	DAMP	0.0195771	0.288713	0.154145
YDR254W	CHL4	DEL	0.158382	0.149567	0.153974
YOR134W	BAG7	DEL	0.57172	-0.264932	0.153394
YDR191W	HST4	DEL	0.333266	-0.026949	0.153159
YER043C	SAH1	DAMP	-0.490041	0.795569	0.152764
YDL113C	ATG20	DEL	0.252116	0.0530892	0.152602
YBR032W	YBR032W	DEL	0.833615	-0.531001	0.151307
YGL227W	VID30	DEL	0.169726	0.130329	0.150028
YFR027W	ECO1	DAMP	-0.200858	0.498661	0.148902
YMR186W	HSC82	DEL	-0.0955781	0.38831	0.146366
YCR082W	AHC2	DEL	-0.386621	0.678669	0.146024
YER011W	TIR1	DEL	0.299189	-0.00747732	0.145856
YBL098W	BNA4	DEL	0.87145	-0.58031	0.14557
YGR241C	YAP1802	DEL	-0.0465675	0.337695	0.145564
YER126C	NSA2	DAMP	-0.386655	0.677019	0.145182
YDR158W	HOM2	DEL	-0.384785	0.674976	0.145096
YDL200C	MGT1	DEL	0.187343	0.102279	0.144811
YPR020W	ATP20	DEL	-0.0784573	0.362404	0.141974
YPR107C	YTH1	DAMP	0.402795	-0.119035	0.14188
YGL239C	YGL239C	DAMP	0.450193	-0.167701	0.141246
YOR231W	MKK1	DEL	0.450202	-0.168	0.141101
YJR072C	NPA3	DAMP	0.396463	-0.114722	0.140871
YKL220C	FRE2	DEL	1.08586	-0.805689	0.140083
YDR407C	TRS120	DAMP	-0.296597	0.575808	0.139606
YBL066C	SEF1	DEL	0.273607	0.00538339	0.139495
YDL154W	MSH5	DEL	-0.106942	0.385846	0.139452
YOL093W	TRM10	DEL	1.90235	-1.62466	0.138845
YGL011C	SCL1	DAMP	0.0649298	0.21247	0.1387
YLR430W	SEN1	DAMP	-0.149452	0.426577	0.138563
YER154W	OXA1	DEL	-0.603063	0.879734	0.138335
YDR074W	TPS2	DEL	0.366178	-0.0895334	0.138322
YLR188W	MDL1	DEL	0.815252	-0.539076	0.138088
YGR121C	MEP1	DEL	0.0722002	0.203454	0.137827
YPL034W	YPL034W	DEL	0.547174	-0.271667	0.137754
YNR060W	FRE4	DEL	-0.38223	0.657414	0.137592
YGR194C	XKS1	DEL	-0.202247	0.476942	0.137348
YFL044C	OTU1	DEL	0.195131	0.0778279	0.136479
YKL005C	BYE1	DEL	0.02733	0.245624	0.136477
YDL172C	YDL172C	DEL	-0.454857	0.727202	0.136172
YOR221C	MCT1	DEL	0.544216	-0.27258	0.135818
YOR064C	YNG1	DEL	0.375132	-0.104932	0.1351
YGR189C	CRH1	DEL	0.886405	-0.616206	0.1351
YDL187C	YDL187C	DEL	0.114643	0.154958	0.1348
YGR192C	TDH3	DEL	-1.37307	1.64091	0.133917
YNR050C	LYS9	DEL	0.337423	-0.0711369	0.133143
YNL044W	YIP3	DEL	-0.110694	0.376781	0.133044
YPL044C	YPL044C	DAMP	-0.93321	1.19856	0.132673
YHL009C	YAP3	DEL	-0.0992058	0.363984	0.132389
YGL051W	MST27	DEL	0.639182	-0.374693	0.132245
YPR154W	PIN3	DEL	0.227848	0.0366122	0.13223
YKL149C	DBR1	DEL	0.328414	-0.064455	0.131979
YMR110C	HFD1	DEL	0.0401967	0.222443	0.13132
YDR468C	TLG1	DAMP	0.294595	-0.032458	0.131068
YOR112W	CEX1	DEL	-0.40045	0.661823	0.130686
YHL027W	RIM101	DEL	0.426952	-0.166705	0.130124
YJR054W	KCH1	DEL	-0.11747	0.376959	0.129745
YJR060W	CBF1	DEL	-0.39823	0.654763	0.128266
YDL186W	YDL186W	DEL	-0.162773	0.418288	0.127758
YHR199C	AIM46	DEL	0.112706	0.142278	0.127492
YOR113W	AZF1	DEL	0.109329	0.145573	0.127451
YDR402C	DIT2	DEL	-0.130031	0.384871	0.12742
YLR176C	RFX1	DEL	0.835625	-0.582108	0.126758
YKL105C	SEG2	DEL	1.02815	-0.77481	0.12667
YDL117W	CYK3	DEL	0.0766528	0.175302	0.125977
YDR294C	DPL1	DEL	0.112043	0.139571	0.125807
YGR094W	VAS1	DAMP	0.286287	-0.0377872	0.12425
YFL014W	HSP12	DEL	-0.0482374	0.296259	0.124011
YNL313C	EMW1	DAMP	0.522922	-0.276498	0.123212
YPL032C	SVL3	DEL	0.592865	-0.346936	0.122964
YJL002C	OST1	DAMP	0.61678	-0.371218	0.122781
YBL105C	PKC1	DAMP	0.227389	0.0177117	0.12255
YAL062W	GDH3	DEL	0.400179	-0.155707	0.122236
YOR154W	SLP1	DEL	0.760594	-0.516582	0.122006
YDR009W	GAL3	DEL	0.282699	-0.0388728	0.121913
YFL055W	AGP3	DEL	-0.0218545	0.265413	0.121779
YDL241W	YDL241W	DEL	-0.0735024	0.316776	0.121637
YNL128W	TEP1	DEL	-0.38049	0.622885	0.121197
YKR059W	TIF1	DEL	0.904424	-0.662623	0.1209
YFR030W	MET10	DEL	0.319593	-0.0783593	0.120617
YGR047C	TFC4	DAMP	0.912505	-0.673915	0.119295
YBR047W	FMP23	DEL	0.273036	-0.036008	0.118514
YJL082W	IML2	DEL	-0.093591	0.330261	0.118335
YDR513W	GRX2	DEL	0.39541	-0.158813	0.118298
YCR005C	CIT2	DEL	0.43778	-0.201206	0.118287
YDR218C	SPR28	DEL	0.0745542	0.161231	0.117893
YDL199C	YDL199C	DEL	0.603095	-0.368446	0.117324
YJR137C	MET5	DEL	0.362777	-0.128925	0.116926
YGL013C	PDR1	DEL	0.490271	-0.257246	0.116513
YHL025W	SNF6	DEL	0.074665	0.158115	0.11639
YAL065C	YAL065C	DEL	0.417136	-0.185691	0.115722
YLR204W	QRI5	DEL	-0.0803325	0.307844	0.113756
YKL120W	OAC1	DEL	-0.548837	0.776271	0.113717
YLR058C	SHM2	DEL	0.964683	-0.737658	0.113513
YDR229W	IVY1	DEL	0.158027	0.0681102	0.113069
YPL071C	YPL071C	DEL	0.315857	-0.0897617	0.113048
YDR313C	PIB1	DEL	-0.0717249	0.297401	0.112838
YNR061C	YNR061C	DEL	-0.287152	0.511669	0.112258
YBL046W	PSY4	DEL	0.133631	0.0906429	0.112137
YIL024C	YIL024C	DEL	0.663003	-0.439262	0.111871
YDR391C	YDR391C	DEL	0.239768	-0.0170565	0.111356
YDR030C	RAD28	DEL	0.612006	-0.389534	0.111236
YDL227C	HO	DEL	0.0517744	0.169416	0.110595
YLR133W	CKI1	DEL	0.79458	-0.573603	0.110489
YDR113C	PDS1	DAMP	0.0230456	0.19659	0.109818
YGR224W	AZR1	DEL	0.197035	0.0225803	0.109808
YBR121C	GRS1	DAMP	0.438378	-0.221464	0.108457
YDR539W	FDC1	DEL	0.0691074	0.147398	0.108253
YMR114C	YMR114C	DEL	0.275488	-0.0597024	0.107893
YDR281C	PHM6	DEL	0.0164267	0.198657	0.107542
YIL037C	PRM2	DEL	-0.186621	0.401229	0.107304
YBL003C	HTA2	DEL	0.388812	-0.174649	0.107081
YKL206C	ADD66	DEL	0.403193	-0.189559	0.106817
YBL102W	SFT2	DEL	0.16799	0.0455236	0.106757
YLR050C	YLR050C	DEL	-0.141071	0.353704	0.106316
YLR306W	UBC12	DEL	-0.265316	0.476931	0.105807
YCR037C	PHO87	DEL	0.523728	-0.313619	0.105054
YDL024C	DIA3	DEL	0.246807	-0.0375443	0.104632
YOR172W	YRM1	DEL	0.335067	-0.12683	0.104118
YML035C	AMD1	DEL	0.199441	0.0076461	0.103543
YGL223C	COG1	DEL	0.613651	-0.40867	0.10249
YGR283C	YGR283C	DEL	0.29371	-0.0891436	0.102283
YPR199C	ARR1	DEL	0.835259	-0.630928	0.102165
YER114C	BOI2	DEL	0.191753	0.0121526	0.101953
YHL005C	YHL005C	DEL	0.841321	-0.637639	0.101841
YOR086C	TCB1	DEL	0.160681	0.0427914	0.101736
YER065C	ICL1	DEL	-0.0768276	0.280272	0.101722
YPR040W	TIP41	DEL	-0.575762	0.778359	0.101298
YBL106C	SRO77	DEL	0.0488672	0.153689	0.101278
YER113C	TMN3	DEL	0.0981725	0.102715	0.100444
YDR512C	EMI1	DEL	-0.623187	0.822488	0.0996506
YBR074W	PFF1	DEL	0.531356	-0.332436	0.0994597
YFR014C	CMK1	DEL	0.0246698	0.173391	0.0990303
YGL085W	LCL3	DEL	-0.532439	0.730402	0.0989816
YER039C	HVG1	DEL	0.939928	-0.742143	0.0988924
YDR185C	UPS3	DEL	0.536197	-0.339847	0.0981751
YGR242W	YGR242W	DEL	0.268988	-0.0740468	0.0974708
YLR017W	MEU1	DEL	0.519518	-0.324699	0.0974099
YNL263C	YIF1	DAMP	-0.0776392	0.272126	0.0972437
YNR063W	YNR063W	DEL	-0.214594	0.405558	0.0954819
YDR449C	UTP6	DAMP	0.289597	-0.0989928	0.0953022
YOR217W	RFC1	DAMP	0.398275	-0.208488	0.0948933
YGL215W	CLG1	DEL	0.258897	-0.0691668	0.0948651
YPR178W	PRP4	DAMP	0.238213	-0.0492435	0.0944849
YNL207W	RIO2	DAMP	0.0760835	0.112456	0.0942697
YKR069W	MET1	DEL	0.60337	-0.415046	0.0941621
YHR105W	YPT35	DEL	-0.477707	0.665092	0.0936927
YJR082C	EAF6	DEL	-0.22513	0.412338	0.0936036
YEL041W	YEF1	DEL	-0.186475	0.369962	0.0917438
YDR253C	MET32	DEL	0.0731522	0.109383	0.0912678
YNL156C	NSG2	DEL	0.304353	-0.121941	0.0912058
YMR183C	SSO2	DEL	-0.372711	0.553712	0.0905005
YPL263C	KEL3	DEL	0.877449	-0.697355	0.0900471
YDR142C	PEX7	DEL	0.138554	0.0413252	0.0899398
YDL116W	NUP84	DEL	-0.0078484	0.187013	0.089582
YBR025C	OLA1	DEL	0.520978	-0.341969	0.0895049
YDL156W	CMR1	DEL	-0.355051	0.532176	0.0885621
YJL043W	YJL043W	DEL	-0.00383625	0.179759	0.0879612
YIL131C	FKH1	DEL	0.332988	-0.159424	0.0867823
YMR268C	PRP24	DAMP	-0.31891	0.492238	0.0866643
YBL020W	RFT1	DAMP	-0.0975087	0.270158	0.0863247
YLL030C	RRT7	DEL	0.590136	-0.417687	0.0862242
YLR349W	YLR349W	DEL	0.435292	-0.264074	0.0856089
YOR067C	ALG8	DEL	0.277755	-0.107191	0.0852821
YGR276C	RNH70	DEL	0.316289	-0.146143	0.0850728
YDR073W	SNF11	DEL	-0.276014	0.445506	0.0847459
YOR216C	RUD3	DEL	-0.316809	0.486178	0.0846843
YNL274C	GOR1	DEL	-0.47402	0.643	0.08449
YNL111C	CYB5	DEL	-0.137125	0.304966	0.0839207
YGR137W	YGR137W	DEL	0.246641	-0.0795041	0.0835685
YKR046C	PET10	DEL	0.927781	-0.761021	0.0833804
YDR097C	MSH6	DEL	0.0889537	0.0757449	0.0823493
YOR024W	YOR024W	DEL	0.813706	-0.649556	0.082075
YEL005C	VAB2	DEL	0.597256	-0.433837	0.0817095
YLR393W	ATP10	DEL	0.331597	-0.168297	0.0816495
YIR014W	YIR014W	DEL	0.791173	-0.628989	0.0810922
YMR195W	ICY1	DEL	-1.01057	1.17224	0.0808337
YPL028W	ERG10	DAMP	0.136381	0.0251591	0.0807699
YPR004C	AIM45	DEL	0.0916459	0.0691657	0.0804058
YML052W	SUR7	DEL	0.152011	0.00815214	0.0800817
YJL073W	JEM1	DEL	0.293745	-0.133813	0.0799658
YPL015C	HST2	DEL	-0.116335	0.273679	0.0786719
YDR133C	YDR133C	DEL	-0.0371252	0.194279	0.0785771
YNL275W	BOR1	DEL	-0.188847	0.345753	0.0784533
YFL052W	ZNF1	DEL	-0.286846	0.443717	0.0784353
YJL010C	NOP9	DAMP	0.685931	-0.529073	0.0784291
YJR150C	DAN1	DEL	0.580199	-0.423498	0.0783504
YCL046W	YCL046W	DEL	0.532788	-0.37634	0.0782239
YPR001W	CIT3	DEL	0.307078	-0.150924	0.0780766
YKL165C	MCD4	DAMP	-0.098244	0.254371	0.0780634
YGL014W	PUF4	DEL	0.128083	0.0276208	0.0778519
YNL020C	ARK1	DEL	0.716085	-0.560611	0.0777373
YER121W	YER121W	DEL	-0.144734	0.298616	0.0769409
YOR048C	RAT1	DAMP	0.288301	-0.134898	0.0767017
YER072W	VTC1	DEL	0.430526	-0.277738	0.0763943
YPL081W	RPS9A	DEL	0.276695	-0.124126	0.0762847
YPR174C	YPR174C	DEL	0.0948444	0.0576886	0.0762665
YHR007C	ERG11	DAMP	-0.249421	0.40193	0.0762544
YBR060C	ORC2	DAMP	-0.00871978	0.160898	0.0760891
YER024W	YAT2	DEL	-0.290914	0.442643	0.0758643
YGR080W	TWF1	DEL	0.01166	0.139804	0.0757319
YJL203W	PRP21	DAMP	0.0912068	0.0593641	0.0752854
YBR065C	ECM2	DEL	0.0572632	0.0907136	0.0739884
YKL077W	YKL077W	DEL	-0.363303	0.510951	0.0738241
YPL006W	NCR1	DEL	0.171429	-0.0260867	0.0726713
YBR018C	GAL7	DEL	0.310914	-0.165842	0.0725362
YPR126C	YPR126C	DEL	0.298437	-0.153889	0.0722737
YMR308C	PSE1	DAMP	1.13343	-0.989547	0.0719435
YCR102C	YCR102C	DEL	0.202099	-0.0587461	0.0716764
YDR408C	ADE8	DEL	-0.19271	0.335963	0.0716262
YPR074C	TKL1	DEL	1.08267	-0.939981	0.071347
YPR052C	NHP6A	DEL	-0.0614126	0.203612	0.0710998
YLL014W	EMC6	DEL	0.220477	-0.0788757	0.0708004
YJR119C	JHD2	DEL	-0.390481	0.531142	0.0703305
YJR141W	IPA1	DAMP	-0.168267	0.308703	0.0702182
YLR038C	COX12	DEL	-0.216419	0.355775	0.0696778
YOR050C	YOR050C	DEL	0.797128	-0.657901	0.0696136
YGR171C	MSM1	DEL	-0.413132	0.55106	0.0689639
YBL011W	SCT1	DEL	0.318934	-0.181156	0.0688889
YNR029C	YNR029C	DEL	0.0716505	0.0660572	0.0688538
YDR487C	RIB3	DAMP	0.0886142	0.0485484	0.0685813
YJR088C	EMC2	DEL	0.456265	-0.320472	0.0678966
YDL066W	IDP1	DEL	0.216279	-0.0809428	0.0676679
YBR012C	YBR012C	DEL	0.0879363	0.04707	0.0675032
YKL051W	SFK1	DEL	0.0770697	0.057442	0.0672559
YOL016C	CMK2	DEL	0.156863	-0.0224443	0.0672095
YKL203C	TOR2	DAMP	-0.156163	0.28938	0.0666088
YER004W	FMP52	DEL	-0.418599	0.550684	0.0660423
YGL199C	YGL199C	DEL	-0.166264	0.298293	0.0660143
YAR029W	YAR029W	DEL	0.277792	-0.146101	0.0658454
YPR177C	YPR177C	DAMP	0.355582	-0.22432	0.0656312
YKL112W	ABF1	DAMP	0.514091	-0.38332	0.0653856
YDL180W	YDL180W	DEL	0.359467	-0.229277	0.0650949
YDR075W	PPH3	DEL	-0.271831	0.40129	0.0647293
YLL041C	SDH2	DEL	-0.205409	0.333702	0.0641465
YCR027C	RHB1	DEL	-0.615278	0.742486	0.063604
YPL070W	MUK1	DEL	0.338096	-0.211033	0.0635316
YDR255C	RMD5	DEL	-0.203547	0.329836	0.0631448
YDR489W	SLD5	DAMP	0.0208854	0.104879	0.0628821
YER062C	GPP2	DEL	0.434452	-0.30925	0.062601
YKR036C	CAF4	DEL	-0.218721	0.343077	0.062178
[truncated: 2,876 more rows]

## Sheet: Figure 2b WB
Figure 2b

## Sheet: Figure 4a WB
Figure 4a

## Sheet: Figure 3a
Figure 3a
	U3							U14							U14 3'ext							snR32
	BY4741		RTT106-TAP;GAL1:3HA-BCD1		RTT106-TAP;GAL1:3HA-BCD1;rsa1Δ			BY4741		RTT106-TAP;GAL1:3HA-BCD1		RTT106-TAP;GAL1:3HA-BCD1;rsa1Δ			BY4741		RTT106-TAP;GAL1:3HA-BCD1		RTT106-TAP;GAL1:3HA-BCD1;rsa1Δ			BY4741		RTT106-TAP;GAL1:3HA-BCD1		RTT106-TAP;GAL1:3HA-BCD1;rsa1Δ
	YPG	YPD	YPG	YPD	YPG	YPD		YPG	YPD	YPG	YPD	YPG	YPD		YPG	YPD	YPG	YPD	YPG	YPD		YPG	YPD	YPG	YPD	YPG	YPD
replicate 1	0.0262912137493265	0.0296491068396985	0.403886231151676	0.0228108826569812	0.0849252462723232	0.131503035049141		0.0495417492773715	0.0661770457071926	0.554378992118729	0.0282607362529105	0.189815013554996	0.262347055494375		0.154812968044158	0.181153077262813	1.63427308104966	0.071821275416779	0.262347055494375	0.117665622144793		0.0233954293820797	0.0184012029390859	0.0482424027158086	0.0320973606244016	0.0395144924981213	0.0310009436280477
replicate 2	0.0258333210942786	0.0274275099898516	0.429574361619709	0.0264895879582521	0.070288302631219	0.126366785855396		0.0540174709805808	0.0637904886648168	0.529965805148095	0.0270349650254624	0.189769224754265	0.233471918716061		0.151029634861182	0.19616939709904	1.65480436838266	0.113083619392378	0.233471918716061	0.171513994286841		0.0232098895413804	0.0175969722081663	0.0549706945580189	0.0218403967198163	0.0438043109191665	0.0358769278531161
replicate 3	0.0277453252588082	0.0305541907886513	0.398772020672875	0.0242442690341919	0.0790018505505353	0.135760659099167		0.0545180227904727	0.0706062995459933	0.560140940730631	0.026397914190214	0.186969296524922	0.18950999505103		0.13608235073191	0.226827674913225	1.39751646201792	0.115296642719339	0.18950999505103	0.0922217973998678		0.0224928078045156	0.018570001289756	0.0392916485025476	0.0468946119427662	0.027470394943985	0.0294529774055193

## Sheet: Figure 3b
Figure 3b
	HTA/B1							HTA/B2							SNR17A (U3)							SNR128 (U14)							SNR52							SNR32							ALG9
	GAL1::3HA-BCD1 + p413 (-)		rsa1Δ + p413 (-)	GAL1::3HA-BCD1 + p413::FLAG-RTT106		rsa1Δ + p413::FLAG-RTT106		GAL1::3HA-BCD1 + p413 (-)		rsa1Δ + p413 (-)	GAL1::3HA-BCD1 + p413::FLAG-RTT106		rsa1Δ + p413::FLAG-RTT106		GAL1::3HA-BCD1 + p413 (-)		rsa1Δ + p413 (-)	GAL1::3HA-BCD1 + p413::FLAG-RTT106		rsa1Δ + p413::FLAG-RTT106		GAL1::3HA-BCD1 + p413 (-)		rsa1Δ + p413 (-)	GAL1::3HA-BCD1 + p413::FLAG-RTT106		rsa1Δ + p413::FLAG-RTT106		GAL1::3HA-BCD1 + p413 (-)		rsa1D + p413 (-)	GAL1::3HA-BCD1 + p413::FLAG-RTT106		rsa1Δ + p413::FLAG-RTT106		GAL1::3HA-BCD1 + p413 (-)		rsa1D + p413 (-)	GAL1::3HA-BCD1 + p413::FLAG-RTT106		rsa1Δ + p413::FLAG-RTT106		GAL1::3HA-BCD1 + p413 (-)		rsa1D + p413 (-)	GAL1::3HA-BCD1 + p413::FLAG-RTT106		rsa1Δ + p413::FLAG-RTT106
	YPG	YPD		YPG	YPD			YPG	YPD		YPG	YPD			YPG	YPD		YPG	YPD			YPG	YPD		YPG	YPD			YPG	YPD		YPG	YPD			YPG	YPD		YPG	YPD			YPG	YPD		YPG	YPD
replicate 1	1.99575163059486	1.04729473716439	3.10497545548881	32.5010250265994	36.2490519233667	26.588169694814		2.25047221090714	1.10571613105983	3.38969495597229	17.7007408737772	14.7407972662673	13.4163506860738		2.81350937108004	4.81613667817747	3.33178905755443	13.780675263953	33.7738979946726	18.4191391067883		4.41625936095401	6.91513517158097	6.14365674797699	17.7733062474935	33.5119975418308	20.1310909433478		2.48355794116327	2.03076958167045	2.69087091687865	18.8444578695078	25.0795226231121	17.7732150516114		2.89217844122341	4.59727333950843	3.15621554396919	10.7292173804004	25.682889464521	14.4956825899976		1.65603905590788	1.17033809663432	2.71382901888634	5.41003021511749	10.1531944201823	9.21026517723596
replicate 2	2.20500071722415	1.79620871917282	3.9408919564096	27.1787165837285	43.7009955476698	39.145249704335		1.89832216174708	1.56721604027828	3.41659241395552	20.8264222311065	15.6126839049284	19.9176747187938		3.1315177554448	4.19895803355587	3.79872862111229	27.3776994732504	23.7871543957429	29.6197910352241		5.17212566771797	7.06578298446928	6.45319914031936	21.1639714288513	38.0496636514512	31.7258921962136		2.69770446041963	2.7721976057897	4.35963483020369	22.0038784967434	22.887121912866	28.6752537942006		3.12423555293633	4.53895519213587	4.39038640532301	16.8673416927824	20.9118942429468	19.9208999165594		1.78225843796947	1.45604477315646	3.86565120032701	12.8047377185195	11.4238024035097	13.4974612037788
replicate 3	2.64792306375701	7.87065622289286	2.80374744706212	33.8738151295901	43.2931146403493	24.6291062654712		3.41671414213978	1.28886545812254	2.39058415626243	21.3171391571793	17.791797579243	11.0054674661535		5.96690987876535	3.83269507923089	3.01984730063113	28.2924137346892	41.3742221923182	13.8045539279761		7.75621282750056	8.98614784824909	5.68605200118657	23.8984002346715	45.7371368486516	15.8601342800788		4.64622934129467	2.78603483205406	2.74991553806574	24.5537875744665	27.0401906660477	15.9507066102189		5.22876302726218	3.39692933123898	2.97802581751384	16.8209358534799	26.797696091957	11.252048758264		4.04936457210467	2.12390151350753	2.73904503815954	8.17842615184565	11.8447290428317	9.44139144529854
replicate 4	1.93788911710503	3.84276293738839		32.3168139585006	51.6864161966624			1.70070045970403	1.5394220494281		19.4317568647626	20.777415145861			2.43947923072187	4.0897063229675		19.9175164572236	43.4111998965543			3.93300050153488	5.855365204036		19.5393824044218	39.7278930064138			2.774332738674	1.92129646521684		17.115449222392	29.7612052990098			2.80711222722291	2.95299588574013		12.290707564153	24.0611574311296			2.10679627883252	1.91993082104277		7.51950997492533	13.3132006970818
[truncated: 12 more columns]

## Sheet: Figure 3c
Figure 3c
	p413 (-) YPG									p413 (-) YPD									p413::FLAG-RTT106 YPG									p413::FLAG-RTT106 YPD
	U3 -800nts	U3 -400nts	U3 prom	U3 intron	U3 exon 2	U3 term	U3 +400nts	U3 +800nts		U3 -800nts	U3 -400nts	U3 prom	U3 intron	U3 exon 2	U3 term	U3 +400nts	U3 +800nts		U3 -800nts	U3 -400nts	U3 prom	U3 intron	U3 exon 2	U3 term	U3 +400nts	U3 +800nts		U3 -800nts	U3 -400nts	U3 prom	U3 intron	U3 exon 2	U3 term	U3 +400nts	U3 +800nts
replicate 1	2.3284428821727	3.12337200265191	2.39242215456756	2.94236541113872	4.81613667817747	2.28886750695371	3.079575019046	1.76468608116345		2.21112751711359	1.59539116609116	2.63197718533301	3.86815815551377	2.81350937108004	4.27530651855913	2.36781576236369	2.23664318966441		15.1643018315902	15.7265784139662	14.7209017130402	17.4155738962023	13.780675263953	16.5879385195838	16.6632657148675	12.2275268726734		16.2744347181864	14.4476996349865	25.0845554035096	40.5171857220756	33.7738979946726	30.6588073948043	17.5667003488818	16.7023659475994
replicate 2	2.99513534593239	3.75256190680576	2.72776429947016	3.92518487863266	4.19895803355587	3.86271731955224	3.82636544055406	2.31975733308581		3.02355959851677	2.19710280898976	3.02309168402387	5.39555191219678	3.1315177554448	6.43819043487193	2.73915139935216	2.286934756093		13.416729647259	17.9076631916681	20.4882852303421	22.9089973127086	27.3776994732504	17.6001887137921	18.8831838936736	14.3787409116405		15.4845155580206	13.2515569038967	24.828013538391	27.9767474330166	23.7871543957429	35.3218026286998	23.6292410526272	13.8360095645347
replicate 3	2.10310655278525	6.25746139079388	5.33020810360838	8.15587625910635	3.83269507923089	7.63473774591836	3.59766443061791	1.82038228783046		6.05789073300236	1.54630722724043	1.99599780833931	2.92234968951591	5.96690987876535	3.48244531572494	5.58930201707147	4.47959447664816		17.9475132833529	19.1553187196135	20.71083612245	31.9999819024228	28.2924137346892	21.727779374021	22.3041551666219	16.0243140264766		18.9911666853112	18.422308849898	30.9995982824307	35.4868579410124	41.3742221923182	45.0210763726406	28.0256934841019	17.409913495388
replicate 4	2.33065565948052	2.91396351672136	1.98331263292622	2.48929094713832	4.0897063229675	2.89036293624752	3.0461279816683	2.24035728852494		2.86032573532426	2.11602417232467	2.14223011531455	3.89692630288381	2.43947923072187	4.67775512865955	2.95326040406338	2.36999667072909		22.3659718949069	15.3768761272443	16.8825255716674	24.6061782079353	19.9175164572236	15.2522923354042	17.1073837001064	13.3269754534592		16.2970008128633	20.4685805335442	31.957097369666	38.4763585460351	43.4111998965543	43.0275572509549	31.4923154314567	21.3903769066319

## Sheet: Figure 4a
Figure 4a
		YPG	YPD
	replicate 1	0.884205434064256	1.73040393520559
	replicate 2	1.03577096373247	1.95051311528513
	replicate 3	1.10798562516357	1.594046961665
	replicate 4	0.972037977039704	1.83004790881745

## Sheet: Figure 4b
Figure 4b
	Chr. V									SNR17A (U3)									HTA/B1									ALG9
	IgG				H3K56ac					IgG				H3K56ac					IgG				H3K56ac					IgG				H3K56ac
	BY4741 YPG	BY4741 YPD	GAL1::3HA-BCD1 YPG	GAL1::3HA-BCD1 YPD	BY4741 YPG	BY4741 YPD	GAL1::3HA-BCD1 YPG	GAL1::3HA-BCD1 YPD		BY4741 YPG	BY4741 YPD	GAL1::3HA-BCD1 YPG	GAL1::3HA-BCD1 YPD	BY4741 YPG	BY4741 YPD	GAL1::3HA-BCD1 YPG	GAL1::3HA-BCD1 YPD		BY4741 YPG	BY4741 YPD	GAL1::3HA-BCD1 YPG	GAL1::3HA-BCD1 YPD	BY4741 YPG	BY4741 YPD	GAL1::3HA-BCD1 YPG	GAL1::3HA-BCD1 YPD		BY4741 YPG	BY4741 YPD	GAL1::3HA-BCD1 YPG	GAL1::3HA-BCD1 YPD	BY4741 YPG	BY4741 YPD	GAL1::3HA-BCD1 YPG	GAL1::3HA-BCD1 YPD
replicate 1	0.00427519280059516	0.00414581983950703	0.00778777356278549	0.00391938581416679	17.9649901700399	19.369372814271	22.1358381919936	6.68294940183512		0.00335037323240658	0.00445725892441318	0.007497880547489	0.046923801609714	4.19922896903542	4.14354440183415	10.4280179991904	22.5857164034597		0.00377142824908432	0.00446217912441315	0.00591801555141014	0.0150673458760371	15.8855869836871	16.9643220244185	16.770574965011	37.2942068336185		0.00331437071001205	0.00366363303191416	0.00326470961732039	0.0118567249837873	15.3515123702791	10.9421015795496	9.26414924144875	31.432901869607
replicate 2	0.00132422065552108	0.00388464125977655	0.00643136400490387	0.00981131257939682	24.9105319243663	28.7869614955307	11.0784733162471	12.5552696023657		0.00964273562672653	0.00429690385489866	0.00562048631065166	0.0135746568565242	6.2206341226796	7.96557512805289	4.70885643092348	37.8887879376834		0.00327745113435292	0.00207005236710638	0.00252111071854429	0.00471296203677202	18.8646658139543	17.3758945039167	17.4588662940654	45.8728817985746		0.00885444797236339	0.00227439996003342	0.00349483846765343	0.004699106704235	11.1334084267678	14.4921456041483	9.29954387733339	75.4508531883488
replicate 3	0.832070949370182	3.13216020445157	0.00174723596319191	0.0119031178364754	16.8729819690571	38.9979758959601	14.2143642319986	60.4987582154804		0.837640430581265	3.31462923589089	0.00239081287271523	0.0147296428476802	3.58020688686364	16.0338251944378	2.5302297403078	26.123166347739		0.837732410088479	2.98717230022999	0.00149487174008144	0.0120809157329543	13.5018261182263	30.8445937722127	11.6752140481611	48.8983912765682		0.868926432524059	3.51706414276536	0.000968859991515831	0.0116185858588486	9.10882239162451	26.7896027430851	8.72071649708942	41.5650681319103

## Sheet: Supplementary Figure 2a
Supplementary Figure 2a
	U3				U3 intron				U14				3'ext U14				snR52				snR32				ALG9
	BY	BCD1-TAP	BCD1-TAP; rsa1D		BY	BCD1-TAP	BCD1-TAP; rsa1D		BY	BCD1-TAP	BCD1-TAP; rsa1D		BY	BCD1-TAP	BCD1-TAP; rsa1D		BY	BCD1-TAP	BCD1-TAP; rsa1D		BY	BCD1-TAP	BCD1-TAP; rsa1D		BY	BCD1-TAP	BCD1-TAP; rsa1D
replicate 1	1.33081042079746	6.03629755094691	4.19850375515616		0.695115627339434	4.82936497236675	0.996217642305906		1.35675217193269	3.98129262869081	0.704075705602839		0.635318063445445	0.888370760215738	1.0516300646042		0.655818729789517	5.83523174056419	0.470871066854546		1.42203630508744	3.12251158253281	1.10913170552049		0.370747530504472	0.532963507877372	0.472419732491509
replicate 2	1.46123730425056	8.52399844524451	5.23682543915203		0.477903080912832	9.05123248073834	0.330364487760731		0.368568793096299	7.04399868798824	0.58147092755186		0.637371889524882	1.9409893686334	0.28602470637644		0.136640811934923	4.43127250069875	0.280603364906479		0.229708676650549	2.23546560245125	1.34076294255912		0.404533914599201	0.511210071533915	0.215179431942109
replicate 3	1.61125704608522	8.57430737618444	2.95863299595237		0.785830554424628	8.33957406708873	0.171023495385531		1.54972782136899	3.9254487388612	0.689429981974252		0.528395083856357	1.46202888107447	0.252236379470796		0.839604782224846	6.62974820306785	0.179684515904171		2.70817294678979	4.01154104846186	0.740243726213712		0.32662708126429	0.890747604362896	0.111211315343954
replicate 4	1.66412959852035	8.16544482743193	4.48424053341145		2.47661176280384	6.58390643098821	0.433653335731407		2.37290804439428	6.16442773124548	0.363085566295706		0.515306120770335	1.20485262079661	0.300364308403267		0.783284996093405	5.71865784742276	0.344680764538499		5.13348849559096	3.32808626158079	1.35043283170674		0.598851989930101	0.207167075588075	0.168640045535761
replicate 5	1.13953061583938	6.04493855698734	2.66648241222036		0.801554888483108		0.241695485440184		0.52131078902206	6.36560673874077	0.826331382061262		0.518647527191259		0.42363615168356		0.538632875918912	5.33701439136017	0.242267677343501		1.16979343498363	2.85586574566735	0.823847121380203		0.424600581937208		0.227824660687532

## Sheet: Supplementary Figure 2b
Supplementary Figure 2b
	U3			U3 3'ext			U14			U14 3'ext			snR52			snR52 5'ext			snR32			ALG9
	BY4741	rtt106D		BY4741	rtt106D		BY4741	rtt106D		BY4741	rtt106D		BY4741	rtt106D		BY4741	rtt106D		BY4741	rtt106D		BY4741	rtt106D
replicate 1	0.489491503917464	0.431892355610839		0.40703072549012	0.417498274035629		0.417596692051924	0.28108999964516		0.275219657326038	0.323560959164998		0.186548096335688	0.320770548213704		0.554477687703204	0.325583670950475		0.268910324102126	0.172096485391517		0.278714962060295	0.213207705092876
replicate 2	0.66499661299508	0.260478075631975		0.624920170081551	0.159289421824759		0.409404098025973	0.175931968610594		0.462045185686433	0.193121372129532		0.376590501683113	0.16978690521891		0.526001566726118	0.223187555618551		0.309441544810423	0.192416477863084		0.34814441313592	0.203656471225964
replicate 3	0.476790490332059	0.275214492729621		0.625121268636838	0.461322981852827		0.358886222343103	0.290895321660263		0.359197737397642	0.230544445962558		0.384822349090786	0.2332064003129		0.423449719537975	0.243240922625515		0.226035190226953	0.129614285168389		0.231046688777652	0.236124921965034

[truncated: 4 more sheets: Supplementary Figure 2c, Supplementary Figure 2d, Supplementary Figure 2e, Supplementary Figure 2f]
